# Supplementary material for: Parallel Evolution of Group B Streptococcus Hypervirulent Clonal Complex 17 Unveils New Pathoadaptive Mutations
Source: mSystems. 2017 Sep 5;2(5):e00074-17. doi: 10.1128/mSystems.00074-17 (PMC5585690; doi:10.1128/mSystems.00074-17)
Supplement: TABLE S1 [file sys005172132st5.xlsx]

## Sheet: Table S1
Table S1. GBS strains analysed in this work belonging to CC17.
Sample	Continent	Country	Year	Host	Statusa	Disease	Originb	STc	Source
Child1	Europe	France	2012	Human	Disease	EOD	Blood	ST17	(1)
Child11-1	Europe	France	2009	Human	Disease	LOD	Blood	ST17	(1)
Child11-2	Europe	France	2009	Human	Disease	LOD	Blood	ST17	(1)
Child13	Europe	France	2010	Human	Disease	EOD	CSF	ST17	(1)
Child14	Europe	France	2010	Human	Disease	LOD	CSF	ST17	(1)
Child16	Europe	France	2011	Human	Carriage	Unknown	Gastric fluid	ST17	(1)
Child17	Europe	France	2011	Human	Disease	EOD	Blood	ST17	(1)
Child19-1	Europe	France	2011	Human	Disease	EOD	CSF	ST17	(1)
Child19-2	Europe	France	2011	Human	Disease	EOD	Blood	ST17	(1)
Child19-3	Europe	France	2011	Human	Disease	EOD	Urine	ST17	(1)
Child4	Europe	France	2008	Human	Disease	EOD	Blood	ST17	(1)
Child5	Europe	France	2008	Human	Disease	LOD	Blood	ST17	(1)
Child7	Europe	France	2008	Human	Disease	LOD	Blood	ST17	(1)
Child8-1	Europe	France	2008	Human	Disease	EOD	CSF	ST17	(1)
Child8-2	Europe	France	2008	Human	Disease	EOD	Blood	ST17	(1)
Mother1	Europe	France	2012	Human	Carriage	Unknown	Vaginal fluid	ST17	(1)
Mother13	Europe	France	2010	Human	Disease	Other	Milk	ST17	(1)
Mother14	Europe	France	2010	Human	Disease	Other	Milk	ST17	(1)
Mother16	Europe	France	2011	Human	Carriage	Unknown	Placenta	ST17	(1)
Mother17	Europe	France	2011	Human	Carriage	Unknown	Placenta	ST17	(1)
Mother19	Europe	France	2011	Human	Carriage	Unknown	Vaginal fluid	ST17	(1)
Mother4	Europe	France	2008	Human	Carriage	Unknown	Vaginal fluid	ST17	(1)
Mother5-1	Europe	France	2008	Human	Carriage	Unknown	Vaginal fluid	ST17	(1)
Mother5-2	Europe	France	2008	Human	Disease	Other	Milk	ST17	(1)
Mother8	Europe	France	2008	Human	Carriage	Unknown	Vaginal fluid	ST17	(1)
GZ05	Asia	China	2013	Human	Disease	EOD	Blood	ST17	(2)
GZ06	Asia	China	2013	Human	Disease	LOD	Blood	ST17	(2)
GZ11	Asia	China	2013	Human	Disease	LOD	Blood	ST17	(2)
GZ02	Asia	China	2013	Human	Disease	EOD	Blood	ST17	(2)
GZ12	Asia	China	2013	Human	Disease	LOD	Blood	ST17	(2)
GZ14	Asia	China	2013	Human	Disease	LOD	CSF	ST17	(2)
GZ20	Asia	China	2013	Human	Disease	LOD	CSF	ST17	(2)
CH-1	Asia	China	2013	Human	Disease	LOD	CSF	ST17	(2)
CH-2	Asia	China	2013	Human	Disease	LOD	Blood	ST17	(2)
CS01	Asia	China	2013	Human	Disease	LOD	Blood	ST17	(2)
GZ01	Asia	China	2013	Human	Disease	EOD	Blood	ST17	(2)
GZ08	Asia	China	2013	Human	Disease	EOD	Blood	ST17	(2)
GZ13	Asia	China	2013	Human	Disease	LOD	Blood	ST17	(2)
GZ19	Asia	China	2013	Human	Disease	LOD	Blood	ST17	(2)
B55	Unknown	Unknown	1962	Unknown	Unknown	Unknown	Unknown	ST17	CIPd
B56	Unknown	Unknown	1962	Unknown	Unknown	Unknown	Unknown	ST482	CIPd
B74	Unknown	Unknown	1971	Unknown	Unknown	Unknown	Unknown	ST125	CIPd
B83	Unknown	Unknown	1970	Unknown	Unknown	Unknown	Unknown	ST17	CIPd
B85	Unknown	Unknown	1964	Unknown	Unknown	Unknown	Unknown	ST17	CIPd
6630_5_10	Europe	Denmark	2008	Human	Disease	EOD	Unknown	ST17	(3)
6630_5_21	Europe	Denmark	2008	Human	Disease	EOD	Unknown	ST17	(3)
6630_5_24	Europe	Bulgaria	2008	Human	Disease	EOD	Unknown	ST17	(3)
6630_5_3	Europe	Belgium	2008	Human	Disease	EOD	Unknown	ST315	(3)
6630_5_5	Europe	Denmark	2008	Human	Disease	EOD	Unknown	ST17	(3)
6630_5_8	Europe	Denmark	2008	Human	Disease	EOD	Unknown	ST17	(3)
6630_6_19	Europe	Germany	2008	Human	Disease	EOD	Unknown	ST17	(3)
6630_6_21	Europe	Germany	2008	Human	Disease	EOD	Unknown	ST17	(3)
6630_6_22	Europe	Germany	2008	Human	Disease	EOD	Unknown	ST17	(3)
6630_6_24	Europe	Germany	2008	Human	Disease	EOD	Unknown	ST17	(3)
6630_7_10	Europe	Italy	2008	Human	Disease	EOD	Unknown	ST17	(3)
6630_7_12	Europe	Italy	2008	Human	Disease	EOD	Unknown	ST17	(3)
6630_7_13	Europe	Italy	2008	Human	Disease	EOD	Unknown	ST467	(3)
6630_7_14	Europe	Italy	2008	Human	Disease	EOD	Unknown	ST17	(3)
6630_7_17	Europe	Italy	2008	Human	Disease	EOD	Unknown	ST17	(3)
6630_7_18	Europe	Italy	2008	Human	Disease	EOD	Unknown	ST17	(3)
6630_7_19	Europe	Italy	2008	Human	Disease	EOD	Unknown	ST17	(3)
6630_7_2	Europe	Germany	2008	Human	Disease	EOD	Unknown	ST17	(3)
6630_7_3	Europe	Germany	2008	Human	Disease	EOD	Unknown	ST17	(3)
6630_7_7	Europe	Italy	2008	Human	Disease	EOD	Unknown	ST496	(3)
6630_7_8	Europe	Italy	2008	Human	Disease	EOD	Unknown	ST17	(3)
6630_7_9	Europe	Italy	2008	Human	Disease	EOD	Unknown	ST17	(3)
6630_8_14	Europe	Great Britain	2008	Human	Disease	EOD	Unknown	ST17	(3)
6630_8_15	Europe	Great Britain	2008	Human	Disease	EOD	Unknown	ST17	(3)
6630_8_16	Europe	Great Britain	2008	Human	Disease	EOD	Unknown	ST17	(3)
6753_5_2	Australia	Australia	2008	Human	Disease	EOD	Unknown	ST17	(3)
6753_5_23	Australia	Australia	2008	Human	Disease	EOD	Unknown	ST17	(3)
6753_5_28	Australia	Aus_Indig	2008	Human	Disease	EOD	Unknown	ST17	(3)
Bangui-IP-112	Africa	Central African Republic	2007	Human	Carriage	Unknown	Unknown	ST17	(3)
Bangui-IP-29	Africa	Central African Republic	2007	Human	Carriage	Unknown	Unknown	ST17	(3)
Bangui-IP-61	Africa	Central African Republic	2007	Human	Carriage	Unknown	Unknown	ST17	(3)
BM110	North America	USA	<1989	Human	Disease	Unknown	Unknown	ST17	(3)
CCH206800353	Europe	France	2006	Human	Disease	LOD	CSF	ST17	(3)
CCH206800391	Europe	France	2006	Human	Disease	LOD	Unknown	ST17	(3)
CCH207800343	Europe	France	2007	Human	Disease	LOD	Unknown	ST17	(3)
CCH207800974	Europe	France	2007	Human	Disease	LOD	Unknown	ST17	(3)
CCH208800031	Europe	France	2008	Human	Disease	LOD	Unknown	ST17	(3)
CCH208800147	Europe	France	2008	Human	Disease	Unknown	Unknown	ST17	(3)
CCH208800438	Europe	France	2008	Human	Disease	Unknown	Unknown	ST17	(3)
CCH208800481	Europe	France	2008	Human	Disease	LOD	Unknown	ST17	(3)
CCH208800879	Europe	France	2008	Human	Disease	LOD	Unknown	ST17	(3)
CCH209800039	Europe	France	2009	Human	Disease	LOD	Unknown	ST17	(3)
CCH209800160	Europe	France	2009	Human	Disease	LOD	Unknown	ST17	(3)
CCH209800361	Europe	France	2009	Human	Disease	Unknown	Unknown	ST291	(3)
CCH209800522	Europe	France	2009	Human	Disease	LOD	Unknown	ST17	(3)
CCH209801071	Europe	France	2009	Human	Disease	LOD	Unknown	ST17	(3)
CCH210107206	Europe	France	2010	Human	Carriage	Unknown	Unknown	ST17	(3)
CCH210125551	Europe	France	2010	Human	Carriage	Unknown	Unknown	ST17	(3)
CCH210126535	Europe	France	2010	Human	Carriage	Unknown	Unknown	ST17	(3)
CCH210145919	Europe	France	2010	Human	Carriage	Unknown	Unknown	ST17	(3)
CCH210150530	Europe	France	2010	Human	Carriage	Unknown	Unknown	ST17	(3)
CCH210152823	Europe	France	2010	Human	Carriage	Unknown	Unknown	ST17	(3)
CCH210155112	Europe	France	2010	Human	Carriage	Unknown	Unknown	ST17	(3)
CCH210160764	Europe	France	2010	Human	Disease	LOD	Unknown	ST17	(3)
CCH210169151	Europe	France	2010	Human	Carriage	Unknown	Unknown	ST17	(3)
CCH210169294	Europe	France	2010	Human	Carriage	Unknown	Unknown	ST17	(3)
CCH210172343	Europe	France	2010	Human	Carriage	Unknown	Unknown	ST17	(3)
CCH210800096	Europe	France	2010	Human	Disease	LOD	Unknown	ST17	(3)
CCH210800140	Europe	France	2010	Human	Disease	LOD	Unknown	ST17	(3)
CCH210800593	Europe	France	2008	Human	Disease	LOD	CSF	ST17	(3)
CCH210800688	Europe	France	2010	Human	Disease	LOD	Unknown	ST17	(3)
CCH211800247	Europe	France	2011	Human	Disease	Unknown	Knee prothesis	ST291	(3)
CCH211800398	Europe	France	2011	Human	Carriage	Unknown	Gastric fluid	ST291	(3)
cliniq918	Europe	France	2009	Human	Disease	LOD	CSF	ST17	(3)
CRBIP22-120	North America	USA	1961	Human	Disease	Unknown	CSF	ST17	(3)
CRBIP22-94	Europe	France	1955	Human	Disease	Unknown	Unknown	ST17	(3)
CRBIP22-98	Europe	France	1955	Human	Disease	Unknown	Unknown	ST17	(3)
CZ183	Europe	Czech republic	Unknown	Bovine	Unknown	Unknown	Unknown	ST355	(3)
Dakar-IP-107	Africa	Central African Republic	2007	Human	Carriage	Unknown	Unknown	ST17	(3)
Dakar-IP-8	Africa	Senegal	2007	Human	Carriage	Unknown	Unknown	ST17	(3)
Dakar-IP-98	Africa	Senegal	2007	Human	Carriage	Unknown	Unknown	ST17	(3)
Madagascar-IP-20	Africa	Madagascar	2006	Human	Carriage	Unknown	Unknown	ST291	(3)
Madagascar-IP-33	Africa	Madagascar	2006	Human	Carriage	Unknown	Unknown	ST17	(3)
Madagascar-IP-71	Africa	Madagascar	2007	Human	Carriage	Unknown	Unknown	ST17	(3)
Madagascar-IP-84	Africa	Madagascar	2007	Human	Carriage	Unknown	Unknown	ST17	(3)
NEM1857	Europe	France	2001	Human	Disease	LOD	CSF	ST252	(3)
NEM318	Europe	France	1995	Human	Disease	LOD	CSF	ST17	(3)
Spain-82	Europe	Spain	2005	Human	Unknown	Unknown	Unknown	ST291	(3)
WC3	Europe	UK	2001	Human	Disease	EOD	Unknown	ST17	(3)
BSU96	Unknown	Unknown	Unknown	Human	Unknown	Unknown	Unknown	ST17	NCBI
CCUG17336	Unknown	Unknown	Unknown	Human	Unknown	Unknown	Unknown	ST17	NCBI
CCUG37736	Unknown	Unknown	Unknown	Human	Unknown	Unknown	Unknown	ST17	NCBI
CCUG44186	Unknown	Unknown	Unknown	Human	Unknown	Unknown	Unknown	ST17	NCBI
CCUG49086	Unknown	Unknown	Unknown	Human	Unknown	Unknown	Unknown	ST17	NCBI
CCUG49087	Unknown	Unknown	Unknown	Human	Unknown	Unknown	Unknown	ST17	NCBI
COH1	Unknown	Unknown	Unknown	Human	Disease	Unknown	Unknown	ST17	NCBI
FSLS3-102	Unknown	Unknown	Unknown	Human	Unknown	Unknown	Unknown	ST31	NCBI
GB00097	Unknown	Unknown	Unknown	Human	Unknown	Unknown	Unknown	ST17	NCBI
GB00111	Unknown	Unknown	Unknown	Human	Unknown	Unknown	Unknown	ST32	NCBI
GB00112	North America	Canada	1999	Human	Carriage	Unknown	Unknown	ST17	NCBI
GB00115	Unknown	Unknown	Unknown	Human	Unknown	Unknown	Unknown	ST17	NCBI
GB00557	Unknown	Unknown	Unknown	Human	Unknown	Unknown	Unknown	ST17	NCBI
GB00654	Unknown	Unknown	Unknown	Human	Unknown	Unknown	Unknown	ST17	NCBI
GB00891	Unknown	Unknown	Unknown	Human	Unknown	Unknown	Unknown	ST17	NCBI
GB00940	Unknown	Unknown	Unknown	Human	Unknown	Unknown	Unknown	ST17	NCBI
GB00963	Unknown	Unknown	Unknown	Human	Unknown	Unknown	Unknown	ST17	NCBI
LMG15085	Unknown	Unknown	Unknown	Human	Unknown	Unknown	Unknown	ST17	NCBI
LMG15094	Unknown	Unknown	Unknown	Human	Unknown	Unknown	Unknown	ST17	NCBI
LMG15095	Unknown	Unknown	Unknown	Human	Unknown	Unknown	Unknown	ST17	NCBI
299693	Europe	Unknown	Unknown	Human	Disease	Adult	Unknown	ST17	(4)
379415	Europe	Unknown	Unknown	Human	Disease	Adult	Unknown	ST17	(4)
BE-PW-080	Europe	Unknown	Unknown	Human	Carriage	Unknown	Unknown	ST484	(4)
BG-PW-074	Europe	Unknown	Unknown	Human	Carriage	Unknown	Unknown	ST17	(4)
DE-NI-024	Europe	Unknown	Unknown	Human	Disease	LOD	Unknown	ST17	(4)
DE-NI-035	Europe	Unknown	Unknown	Human	Disease	LOD	Unknown	ST17	(4)
ES-NI-001	Europe	Unknown	Unknown	Human	Disease	EOD	Unknown	ST17	(4)
ES-NI-003	Europe	Unknown	Unknown	Human	Disease	LOD	Unknown	ST17	(4)
ES-NI-010	Europe	Unknown	Unknown	Human	Disease	LOD	Unknown	ST17	(4)
ES-PW-034	Europe	Unknown	Unknown	Human	Carriage	Unknown	Unknown	ST17	(4)
ES-PW-088	Europe	Unknown	Unknown	Human	Carriage	Unknown	Unknown	ST17	(4)
ES-PW-181	Europe	Unknown	Unknown	Human	Carriage	Unknown	Unknown	ST17	(4)
IT-NI-001	Europe	Unknown	Unknown	Human	Disease	LOD	Unknown	ST17	(4)
IT-PW-0063	Europe	Unknown	Unknown	Human	Carriage	Unknown	Unknown	ST17	(4)
IT-PW-0094	Europe	Unknown	Unknown	Human	Carriage	Unknown	Unknown	ST17	(4)
ML30419	Europe	Unknown	Unknown	Human	Carriage	Unknown	Unknown	ST17	(4)
SH0248	Europe	Unknown	Unknown	Human	Disease	Adult	Unknown	ST17	(4)
SH3115	Europe	Unknown	Unknown	Human	Disease	Adult	Unknown	ST17	(4)
K28931	Africa	Kenya	2008	Human	Disease	Unknown	Blood	ST17	(5)
K31176	Africa	Kenya	2008	Human	Disease	Unknown	Blood	ST17	(5)
K33534	Africa	Kenya	2008	Human	Disease	Unknown	Blood	ST17	(5)
K3605	Africa	Kenya	1998	Human	Disease	Unknown	Blood	ST17	(5)
K33921	Africa	Kenya	2008	Human	Disease	Unknown	Blood	ST17	(5)
K4340	Africa	Kenya	1999	Human	Disease	Unknown	Blood	ST17	(5)
K36829	Africa	Kenya	2009	Human	Disease	Unknown	Blood	ST484	(5)
K38783	Africa	Kenya	2009	Human	Disease	Unknown	CSF	ST17	(5)
K39258	Africa	Kenya	2009	Human	Disease	Unknown	CSF	ST484	(5)
K4958	Africa	Kenya	1999	Human	Disease	Unknown	Blood	ST17	(5)
K5136	Africa	Kenya	1999	Human	Disease	Unknown	Blood	ST17	(5)
K6229	Africa	Kenya	2000	Human	Disease	Unknown	Blood	ST17	(5)
K6234	Africa	Kenya	2000	Human	Disease	Unknown	Blood	ST17	(5)
K6245	Africa	Kenya	2000	Human	Disease	Unknown	Blood	ST17	(5)
K6625	Africa	Kenya	2000	Human	Disease	Unknown	Blood	ST17	(5)
K6666	Africa	Kenya	2000	Human	Disease	Unknown	Blood	ST484	(5)
K45678	Africa	Kenya	2010	Human	Disease	Unknown	Blood	ST17	(5)
K47340	Africa	Kenya	2011	Human	Disease	Unknown	Blood	ST484	(5)
K7229	Africa	Kenya	2001	Human	Disease	Unknown	Blood	ST17	(5)
K48051	Africa	Kenya	2011	Human	Disease	Unknown	CSF	ST17	(5)
K48612	Africa	Kenya	2011	Human	Disease	Unknown	CSF	ST484	(5)
K50468	Africa	Kenya	N/A	Human	Disease	Unknown	Blood	ST792	(5)
K8309	Africa	Kenya	2002	Human	Disease	Unknown	Blood	ST17	(5)
K8555	Africa	Kenya	2002	Human	Disease	Unknown	Blood	ST17	(5)
K9182	Africa	Kenya	2002	Human	Disease	Unknown	Blood	ST17	(5)
K55813	Africa	Kenya	2012	Human	Disease	Unknown	Blood	ST17	(5)
K55826	Africa	Kenya	2012	Human	Disease	Unknown	Blood	ST17	(5)
K56640	Africa	Kenya	2012	Human	Disease	Unknown	Blood	ST17	(5)
K10268	Africa	Kenya	2003	Human	Disease	Unknown	Blood	ST17	(5)
K57085	Africa	Kenya	2012	Human	Disease	Unknown	Blood	ST17	(5)
K57810	Africa	Kenya	2012	Human	Disease	Unknown	Blood	ST17	(5)
K59563	Africa	Kenya	2012	Human	Disease	Unknown	Blood	ST17	(5)
K11385	Africa	Kenya	2003	Human	Disease	Unknown	Blood	ST17	(5)
K13758	Africa	Kenya	2004	Human	Disease	Unknown	Blood	ST17	(5)
K14206	Africa	Kenya	2005	Human	Disease	Unknown	Blood	ST17	(5)
K16534	Africa	Kenya	2005	Human	Disease	Unknown	Blood	ST17	(5)
K16755	Africa	Kenya	2005	Human	Disease	Unknown	Blood	ST17	(5)
K17110	Africa	Kenya	2005	Human	Disease	Unknown	Blood	ST17	(5)
K17308	Africa	Kenya	2005	Human	Disease	Unknown	Blood	ST17	(5)
K17389	Africa	Kenya	2005	Human	Disease	Unknown	Blood	ST17	(5)
K17897	Africa	Kenya	2006	Human	Disease	Unknown	Blood	ST147	(5)
K17900	Africa	Kenya	2006	Human	Disease	Unknown	Blood	ST17	(5)
K18723	Africa	Kenya	2006	Human	Disease	Unknown	Blood	ST484	(5)
K19212	Africa	Kenya	2006	Human	Disease	Unknown	Blood	ST17	(5)
K19244	Africa	Kenya	2006	Human	Disease	Unknown	Blood	ST17	(5)
K19924	Africa	Kenya	2006	Human	Disease	Unknown	Blood	ST484	(5)
K20019	Africa	Kenya	2006	Human	Disease	Unknown	Blood	ST17	(5)
K20332	Africa	Kenya	2006	Human	Disease	Unknown	Blood	ST17	(5)
K20349	Africa	Kenya	2006	Human	Disease	Unknown	Blood	ST17	(5)
K23965	Africa	Kenya	2007	Human	Disease	Unknown	Blood	ST17	(5)
K49738	Africa	Kenya	2011	Human	Carriage	Unknown	Recto-vaginal	ST484	(5)
K49740	Africa	Kenya	2011	Human	Carriage	Unknown	Recto-vaginal	ST17	(5)
K49831	Africa	Kenya	2011	Human	Carriage	Unknown	Recto-vaginal	ST484	(5)
K49933	Africa	Kenya	2011	Human	Carriage	Unknown	Recto-vaginal	ST484	(5)
K49965	Africa	Kenya	2011	Human	Carriage	Unknown	Recto-vaginal	ST17	(5)
K49970	Africa	Kenya	2011	Human	Carriage	Unknown	Recto-vaginal	ST17	(5)
K49981	Africa	Kenya	2011	Human	Carriage	Unknown	Recto-vaginal	ST17	(5)
K50057	Africa	Kenya	2011	Human	Carriage	Unknown	Recto-vaginal	ST484	(5)
K50140	Africa	Kenya	2011	Human	Carriage	Unknown	Recto-vaginal	ST17	(5)
K50142	Africa	Kenya	2011	Human	Carriage	Unknown	Recto-vaginal	ST484	(5)
K50146	Africa	Kenya	2011	Human	Carriage	Unknown	Recto-vaginal	ST484	(5)
K50223	Africa	Kenya	2011	Human	Carriage	Unknown	Recto-vaginal	ST17	(5)
K50414	Africa	Kenya	2011	Human	Carriage	Unknown	Recto-vaginal	ST17	(5)
K50441	Africa	Kenya	2011	Human	Carriage	Unknown	Recto-vaginal	ST17	(5)
K50466	Africa	Kenya	2011	Human	Carriage	Unknown	Recto-vaginal	ST788	(5)
K50709	Africa	Kenya	2011	Human	Carriage	Unknown	Recto-vaginal	ST484	(5)
K50724	Africa	Kenya	2011	Human	Carriage	Unknown	Recto-vaginal	ST17	(5)
K50791	Africa	Kenya	2011	Human	Carriage	Unknown	Recto-vaginal	ST17	(5)
K50792	Africa	Kenya	2011	Human	Carriage	Unknown	Recto-vaginal	ST17	(5)
K50877	Africa	Kenya	2011	Human	Carriage	Unknown	Recto-vaginal	ST784	(5)
K50972	Africa	Kenya	2011	Human	Carriage	Unknown	Recto-vaginal	ST17	(5)
K51091	Africa	Kenya	2011	Human	Carriage	Unknown	Recto-vaginal	ST17	(5)
K51201	Africa	Kenya	2011	Human	Carriage	Unknown	Recto-vaginal	ST17	(5)
K51260	Africa	Kenya	2011	Human	Carriage	Unknown	Recto-vaginal	ST17	(5)
K51348	Africa	Kenya	2011	Human	Carriage	Unknown	Recto-vaginal	ST484	(5)
K51572	Africa	Kenya	2011	Human	Carriage	Unknown	Recto-vaginal	ST484	(5)
K51578	Africa	Kenya	2011	Human	Carriage	Unknown	Recto-vaginal	ST17	(5)
K51590	Africa	Kenya	2011	Human	Carriage	Unknown	Recto-vaginal	ST484	(5)
K51608	Africa	Kenya	2011	Human	Carriage	Unknown	Recto-vaginal	ST17	(5)
K51617	Africa	Kenya	2011	Human	Carriage	Unknown	Recto-vaginal	ST17	(5)
K51738	Africa	Kenya	2011	Human	Carriage	Unknown	Recto-vaginal	ST17	(5)
K51742	Africa	Kenya	2011	Human	Carriage	Unknown	Recto-vaginal	ST17	(5)
K51745	Africa	Kenya	2011	Human	Carriage	Unknown	Recto-vaginal	ST17	(5)
K51818	Africa	Kenya	2011	Human	Carriage	Unknown	Recto-vaginal	ST17	(5)
K52049	Africa	Kenya	2012	Human	Carriage	Unknown	Recto-vaginal	ST17	(5)
K52065	Africa	Kenya	2012	Human	Carriage	Unknown	Recto-vaginal	ST801	(5)
K52315	Africa	Kenya	2012	Human	Carriage	Unknown	Recto-vaginal	ST17	(5)
K52346	Africa	Kenya	2012	Human	Carriage	Unknown	Recto-vaginal	ST17	(5)
K52367	Africa	Kenya	2012	Human	Carriage	Unknown	Recto-vaginal	ST17	(5)
K52486	Africa	Kenya	2012	Human	Carriage	Unknown	Recto-vaginal	ST17	(5)
K52623	Africa	Kenya	2012	Human	Carriage	Unknown	Recto-vaginal	ST17	(5)
K52646	Africa	Kenya	2012	Human	Carriage	Unknown	Recto-vaginal	ST17	(5)
K52647	Africa	Kenya	2012	Human	Carriage	Unknown	Recto-vaginal	ST17	(5)
K52773	Africa	Kenya	2012	Human	Carriage	Unknown	Recto-vaginal	ST17	(5)
K52862	Africa	Kenya	2012	Human	Carriage	Unknown	Recto-vaginal	ST17	(5)
K55286	Africa	Kenya	2012	Human	Carriage	Unknown	Recto-vaginal	ST291	(5)
K55292	Africa	Kenya	2012	Human	Carriage	Unknown	Recto-vaginal	ST17	(5)
K55320	Africa	Kenya	2012	Human	Carriage	Unknown	Recto-vaginal	ST17	(5)
K55416	Africa	Kenya	2012	Human	Carriage	Unknown	Recto-vaginal	ST17	(5)
K55493	Africa	Kenya	2012	Human	Carriage	Unknown	Recto-vaginal	ST17	(5)
K55547	Africa	Kenya	2012	Human	Carriage	Unknown	Recto-vaginal	ST17	(5)
K55593	Africa	Kenya	2012	Human	Carriage	Unknown	Recto-vaginal	ST17	(5)
K55594	Africa	Kenya	2012	Human	Carriage	Unknown	Recto-vaginal	ST484	(5)
K55603	Africa	Kenya	2012	Human	Carriage	Unknown	Recto-vaginal	ST17	(5)
K55631	Africa	Kenya	2012	Human	Carriage	Unknown	Recto-vaginal	ST17	(5)
K55655	Africa	Kenya	2012	Human	Carriage	Unknown	Recto-vaginal	ST801	(5)
K55881	Africa	Kenya	2012	Human	Carriage	Unknown	Recto-vaginal	ST484	(5)
K56031	Africa	Kenya	2012	Human	Carriage	Unknown	Recto-vaginal	ST484	(5)
K56061	Africa	Kenya	2012	Human	Carriage	Unknown	Recto-vaginal	ST484	(5)
K56062	Africa	Kenya	2012	Human	Carriage	Unknown	Recto-vaginal	ST17	(5)
K56064	Africa	Kenya	2012	Human	Carriage	Unknown	Recto-vaginal	ST484	(5)
K56071	Africa	Kenya	2012	Human	Carriage	Unknown	Recto-vaginal	ST484	(5)
K56183	Africa	Kenya	2012	Human	Carriage	Unknown	Recto-vaginal	ST17	(5)
K56185	Africa	Kenya	2012	Human	Carriage	Unknown	Recto-vaginal	ST17	(5)
K56195	Africa	Kenya	2012	Human	Carriage	Unknown	Recto-vaginal	ST801	(5)
K56218	Africa	Kenya	2012	Human	Carriage	Unknown	Recto-vaginal	ST17	(5)
K56228	Africa	Kenya	2012	Human	Carriage	Unknown	Recto-vaginal	ST17	(5)
K56231	Africa	Kenya	2012	Human	Carriage	Unknown	Recto-vaginal	ST17	(5)
K56235	Africa	Kenya	2012	Human	Carriage	Unknown	Recto-vaginal	ST788	(5)
K56245	Africa	Kenya	2012	Human	Carriage	Unknown	Recto-vaginal	ST17	(5)
K56246	Africa	Kenya	2012	Human	Carriage	Unknown	Recto-vaginal	ST17	(5)
K56369	Africa	Kenya	2012	Human	Carriage	Unknown	Recto-vaginal	ST17	(5)
K56371	Africa	Kenya	2012	Human	Carriage	Unknown	Recto-vaginal	ST17	(5)
K56372	Africa	Kenya	2012	Human	Carriage	Unknown	Recto-vaginal	ST792	(5)
K56508	Africa	Kenya	2012	Human	Carriage	Unknown	Recto-vaginal	ST17	(5)
K56615	Africa	Kenya	2012	Human	Carriage	Unknown	Recto-vaginal	ST17	(5)
K56645	Africa	Kenya	2012	Human	Carriage	Unknown	Recto-vaginal	ST17	(5)
K56664	Africa	Kenya	2012	Human	Carriage	Unknown	Recto-vaginal	ST484	(5)
K56665	Africa	Kenya	2012	Human	Carriage	Unknown	Recto-vaginal	ST484	(5)
K56721	Africa	Kenya	2012	Human	Carriage	Unknown	Recto-vaginal	ST484	(5)
K56794	Africa	Kenya	2012	Human	Carriage	Unknown	Recto-vaginal	ST17	(5)
K56796	Africa	Kenya	2012	Human	Carriage	Unknown	Recto-vaginal	ST17	(5)
K56809	Africa	Kenya	2012	Human	Carriage	Unknown	Recto-vaginal	ST17	(5)
K56814	Africa	Kenya	2012	Human	Carriage	Unknown	Recto-vaginal	ST484	(5)
K56857	Africa	Kenya	2012	Human	Carriage	Unknown	Recto-vaginal	ST17	(5)
K56866	Africa	Kenya	2012	Human	Carriage	Unknown	Recto-vaginal	ST484	(5)
K56889	Africa	Kenya	2012	Human	Carriage	Unknown	Recto-vaginal	ST17	(5)
K56949	Africa	Kenya	2012	Human	Carriage	Unknown	Recto-vaginal	ST17	(5)
K56981	Africa	Kenya	2012	Human	Carriage	Unknown	Recto-vaginal	ST790	(5)
K56988	Africa	Kenya	2012	Human	Carriage	Unknown	Recto-vaginal	ST17	(5)
K56989	Africa	Kenya	2012	Human	Carriage	Unknown	Recto-vaginal	ST484	(5)
K56991	Africa	Kenya	2012	Human	Carriage	Unknown	Recto-vaginal	ST484	(5)
K56995	Africa	Kenya	2012	Human	Carriage	Unknown	Recto-vaginal	ST484	(5)
K57049	Africa	Kenya	2012	Human	Carriage	Unknown	Recto-vaginal	ST17	(5)
K57089	Africa	Kenya	2012	Human	Carriage	Unknown	Recto-vaginal	ST17	(5)
K57335	Africa	Kenya	2012	Human	Carriage	Unknown	Recto-vaginal	ST17	(5)
K57349	Africa	Kenya	2012	Human	Carriage	Unknown	Recto-vaginal	ST17	(5)
K57350	Africa	Kenya	2012	Human	Carriage	Unknown	Recto-vaginal	ST17	(5)
K57351	Africa	Kenya	2012	Human	Carriage	Unknown	Recto-vaginal	ST17	(5)
K57402	Africa	Kenya	2012	Human	Carriage	Unknown	Recto-vaginal	ST484	(5)
K57477	Africa	Kenya	2012	Human	Carriage	Unknown	Recto-vaginal	ST17	(5)
K57513	Africa	Kenya	2012	Human	Carriage	Unknown	Recto-vaginal	ST17	(5)
K57538	Africa	Kenya	2012	Human	Carriage	Unknown	Recto-vaginal	ST484	(5)
K57543	Africa	Kenya	2012	Human	Carriage	Unknown	Recto-vaginal	ST17	(5)
K57749	Africa	Kenya	2012	Human	Carriage	Unknown	Recto-vaginal	ST484	(5)
K57751	Africa	Kenya	2012	Human	Carriage	Unknown	Recto-vaginal	ST484	(5)
K57806	Africa	Kenya	2012	Human	Carriage	Unknown	Recto-vaginal	ST17	(5)
K57809	Africa	Kenya	2012	Human	Carriage	Unknown	Recto-vaginal	ST791	(5)
K57843	Africa	Kenya	2012	Human	Carriage	Unknown	Recto-vaginal	ST17	(5)
K57910	Africa	Kenya	2012	Human	Carriage	Unknown	Recto-vaginal	ST17	(5)
K57965	Africa	Kenya	2012	Human	Carriage	Unknown	Recto-vaginal	ST17	(5)
K58104	Africa	Kenya	2012	Human	Carriage	Unknown	Recto-vaginal	ST17	(5)
K58136	Africa	Kenya	2012	Human	Carriage	Unknown	Recto-vaginal	ST17	(5)
K58211	Africa	Kenya	2012	Human	Carriage	Unknown	Recto-vaginal	ST801	(5)
K58243	Africa	Kenya	2012	Human	Carriage	Unknown	Recto-vaginal	ST17	(5)
K58435	Africa	Kenya	2012	Human	Carriage	Unknown	Recto-vaginal	ST17	(5)
K58491	Africa	Kenya	2012	Human	Carriage	Unknown	Recto-vaginal	ST17	(5)
K58493	Africa	Kenya	2012	Human	Carriage	Unknown	Recto-vaginal	ST17	(5)
K58551	Africa	Kenya	2012	Human	Carriage	Unknown	Recto-vaginal	ST484	(5)
K58574	Africa	Kenya	2012	Human	Carriage	Unknown	Recto-vaginal	ST484	(5)
K58634	Africa	Kenya	2012	Human	Carriage	Unknown	Recto-vaginal	ST17	(5)
K58694	Africa	Kenya	2012	Human	Carriage	Unknown	Recto-vaginal	ST17	(5)
K58711	Africa	Kenya	2012	Human	Carriage	Unknown	Recto-vaginal	ST484	(5)
K58758	Africa	Kenya	2012	Human	Carriage	Unknown	Recto-vaginal	ST484	(5)
K58760	Africa	Kenya	2012	Human	Carriage	Unknown	Recto-vaginal	ST17	(5)
K58795	Africa	Kenya	2012	Human	Carriage	Unknown	Recto-vaginal	ST17	(5)
K58805	Africa	Kenya	2012	Human	Carriage	Unknown	Recto-vaginal	ST17	(5)
K59095	Africa	Kenya	2012	Human	Carriage	Unknown	Recto-vaginal	ST17	(5)
K59097	Africa	Kenya	2012	Human	Carriage	Unknown	Recto-vaginal	ST17	(5)
K59113	Africa	Kenya	2012	Human	Carriage	Unknown	Recto-vaginal	ST17	(5)
K59126	Africa	Kenya	2012	Human	Carriage	Unknown	Recto-vaginal	ST17	(5)
K59183	Africa	Kenya	2012	Human	Carriage	Unknown	Recto-vaginal	ST17	(5)
K59200	Africa	Kenya	2012	Human	Carriage	Unknown	Recto-vaginal	ST17	(5)
K59245	Africa	Kenya	2012	Human	Carriage	Unknown	Recto-vaginal	ST484	(5)
K59410	Africa	Kenya	2012	Human	Carriage	Unknown	Recto-vaginal	ST484	(5)
K59423	Africa	Kenya	2012	Human	Carriage	Unknown	Recto-vaginal	ST17	(5)
K59425	Africa	Kenya	2012	Human	Carriage	Unknown	Recto-vaginal	ST17	(5)
K59426	Africa	Kenya	2012	Human	Carriage	Unknown	Recto-vaginal	ST17	(5)
K59439	Africa	Kenya	2012	Human	Carriage	Unknown	Recto-vaginal	ST17	(5)
K59498	Africa	Kenya	2012	Human	Carriage	Unknown	Recto-vaginal	ST484	(5)
K59522	Africa	Kenya	2012	Human	Carriage	Unknown	Recto-vaginal	ST484	(5)
K59564	Africa	Kenya	2012	Human	Carriage	Unknown	Recto-vaginal	ST17	(5)
K59566	Africa	Kenya	2012	Human	Carriage	Unknown	Recto-vaginal	ST801	(5)
K59590	Africa	Kenya	2012	Human	Carriage	Unknown	Recto-vaginal	ST17	(5)
K59605	Africa	Kenya	2012	Human	Carriage	Unknown	Recto-vaginal	ST484	(5)
K59645	Africa	Kenya	2012	Human	Carriage	Unknown	Recto-vaginal	ST17	(5)
K59648	Africa	Kenya	2012	Human	Carriage	Unknown	Recto-vaginal	ST17	(5)
K59673	Africa	Kenya	2012	Human	Carriage	Unknown	Recto-vaginal	ST484	(5)
K59710	Africa	Kenya	2012	Human	Carriage	Unknown	Recto-vaginal	ST17	(5)
K59711	Africa	Kenya	2012	Human	Carriage	Unknown	Recto-vaginal	ST17	(5)
K59712	Africa	Kenya	2012	Human	Carriage	Unknown	Recto-vaginal	ST795	(5)
K59729	Africa	Kenya	2012	Human	Carriage	Unknown	Recto-vaginal	ST484	(5)
K59731	Africa	Kenya	2012	Human	Carriage	Unknown	Recto-vaginal	ST17	(5)
K59733	Africa	Kenya	2012	Human	Carriage	Unknown	Recto-vaginal	ST17	(5)
K59747	Africa	Kenya	2012	Human	Carriage	Unknown	Recto-vaginal	ST17	(5)
K59749	Africa	Kenya	2012	Human	Carriage	Unknown	Recto-vaginal	ST484	(5)
K59753	Africa	Kenya	2012	Human	Carriage	Unknown	Recto-vaginal	ST17	(5)
K59772	Africa	Kenya	2012	Human	Carriage	Unknown	Recto-vaginal	ST17	(5)
K59778	Africa	Kenya	2012	Human	Carriage	Unknown	Recto-vaginal	ST484	(5)
K59791	Africa	Kenya	2012	Human	Carriage	Unknown	Recto-vaginal	ST17	(5)
K60291	Africa	Kenya	2013	Human	Carriage	Unknown	Recto-vaginal	ST17	(5)
K60432	Africa	Kenya	2013	Human	Carriage	Unknown	Recto-vaginal	ST17	(5)
K60564	Africa	Kenya	2013	Human	Carriage	Unknown	Recto-vaginal	ST17	(5)
K60565	Africa	Kenya	2013	Human	Carriage	Unknown	Recto-vaginal	ST484	(5)
K60566	Africa	Kenya	2013	Human	Carriage	Unknown	Recto-vaginal	ST17	(5)
K60574	Africa	Kenya	2013	Human	Carriage	Unknown	Recto-vaginal	ST17	(5)
K60663	Africa	Kenya	2013	Human	Carriage	Unknown	Recto-vaginal	ST17	(5)
K60670	Africa	Kenya	2013	Human	Carriage	Unknown	Recto-vaginal	ST17	(5)
K60715	Africa	Kenya	2013	Human	Carriage	Unknown	Recto-vaginal	ST484	(5)
K60719	Africa	Kenya	2013	Human	Carriage	Unknown	Recto-vaginal	ST17	(5)
K60720	Africa	Kenya	2013	Human	Carriage	Unknown	Recto-vaginal	ST17	(5)
K60756	Africa	Kenya	2013	Human	Carriage	Unknown	Recto-vaginal	ST17	(5)
K60788	Africa	Kenya	2013	Human	Carriage	Unknown	Recto-vaginal	ST17	(5)
K60790	Africa	Kenya	2013	Human	Carriage	Unknown	Recto-vaginal	ST17	(5)
K60792	Africa	Kenya	2013	Human	Carriage	Unknown	Recto-vaginal	ST17	(5)
K60793	Africa	Kenya	2013	Human	Carriage	Unknown	Recto-vaginal	ST484	(5)
K60797	Africa	Kenya	2013	Human	Carriage	Unknown	Recto-vaginal	ST17	(5)
K60812	Africa	Kenya	2013	Human	Carriage	Unknown	Recto-vaginal	ST17	(5)
K60830	Africa	Kenya	2013	Human	Carriage	Unknown	Recto-vaginal	ST17	(5)
K60831	Africa	Kenya	2013	Human	Carriage	Unknown	Recto-vaginal	ST17	(5)
K60843	Africa	Kenya	2013	Human	Carriage	Unknown	Recto-vaginal	ST800	(5)
K60885	Africa	Kenya	2013	Human	Carriage	Unknown	Recto-vaginal	ST17	(5)
K60887	Africa	Kenya	2013	Human	Carriage	Unknown	Recto-vaginal	ST17	(5)
K60939	Africa	Kenya	2013	Human	Carriage	Unknown	Recto-vaginal	ST17	(5)
K60957	Africa	Kenya	2013	Human	Carriage	Unknown	Recto-vaginal	ST17	(5)
K61006	Africa	Kenya	2013	Human	Carriage	Unknown	Recto-vaginal	ST17	(5)
K61016	Africa	Kenya	2013	Human	Carriage	Unknown	Recto-vaginal	ST17	(5)
K61018	Africa	Kenya	2013	Human	Carriage	Unknown	Recto-vaginal	ST484	(5)
K61053	Africa	Kenya	2013	Human	Carriage	Unknown	Recto-vaginal	ST484	(5)
K61063	Africa	Kenya	2013	Human	Carriage	Unknown	Recto-vaginal	ST17	(5)
K61068	Africa	Kenya	2013	Human	Carriage	Unknown	Recto-vaginal	ST484	(5)
K61078	Africa	Kenya	2013	Human	Carriage	Unknown	Recto-vaginal	ST17	(5)
K61079	Africa	Kenya	2013	Human	Carriage	Unknown	Recto-vaginal	ST17	(5)
K61164	Africa	Kenya	2013	Human	Carriage	Unknown	Recto-vaginal	ST484	(5)
K61177	Africa	Kenya	2013	Human	Carriage	Unknown	Recto-vaginal	ST484	(5)
K61251	Africa	Kenya	2013	Human	Carriage	Unknown	Recto-vaginal	ST17	(5)
K61252	Africa	Kenya	2013	Human	Carriage	Unknown	Recto-vaginal	ST484	(5)
K61276	Africa	Kenya	2013	Human	Carriage	Unknown	Recto-vaginal	ST17	(5)
K61280	Africa	Kenya	2013	Human	Carriage	Unknown	Recto-vaginal	ST484	(5)
K61282	Africa	Kenya	2013	Human	Carriage	Unknown	Recto-vaginal	ST17	(5)
K61305	Africa	Kenya	2013	Human	Carriage	Unknown	Recto-vaginal	ST17	(5)
K61331	Africa	Kenya	2013	Human	Carriage	Unknown	Recto-vaginal	ST17	(5)
K61335	Africa	Kenya	2013	Human	Carriage	Unknown	Recto-vaginal	ST17	(5)
K61336	Africa	Kenya	2013	Human	Carriage	Unknown	Recto-vaginal	ST484	(5)
K61362	Africa	Kenya	2013	Human	Carriage	Unknown	Recto-vaginal	ST17	(5)
K61407	Africa	Kenya	2013	Human	Carriage	Unknown	Recto-vaginal	ST484	(5)
K61415	Africa	Kenya	2013	Human	Carriage	Unknown	Recto-vaginal	ST484	(5)
K61431	Africa	Kenya	2013	Human	Carriage	Unknown	Recto-vaginal	ST790	(5)
K61435	Africa	Kenya	2013	Human	Carriage	Unknown	Recto-vaginal	ST17	(5)
K61461	Africa	Kenya	2013	Human	Carriage	Unknown	Recto-vaginal	ST484	(5)
K61514	Africa	Kenya	2013	Human	Carriage	Unknown	Recto-vaginal	ST484	(5)
K61516	Africa	Kenya	2013	Human	Carriage	Unknown	Recto-vaginal	ST17	(5)
K61521	Africa	Kenya	2013	Human	Carriage	Unknown	Recto-vaginal	ST17	(5)
K61572	Africa	Kenya	2013	Human	Carriage	Unknown	Recto-vaginal	ST17	(5)
K61586	Africa	Kenya	2013	Human	Carriage	Unknown	Recto-vaginal	ST484	(5)
K61590	Africa	Kenya	2013	Human	Carriage	Unknown	Recto-vaginal	ST17	(5)
K61594	Africa	Kenya	2013	Human	Carriage	Unknown	Recto-vaginal	ST484	(5)
K61608	Africa	Kenya	2013	Human	Carriage	Unknown	Recto-vaginal	ST17	(5)
K61611	Africa	Kenya	2013	Human	Carriage	Unknown	Recto-vaginal	ST17	(5)
K61620	Africa	Kenya	2013	Human	Carriage	Unknown	Recto-vaginal	ST17	(5)
K61639	Africa	Kenya	2013	Human	Carriage	Unknown	Recto-vaginal	ST17	(5)
K61640	Africa	Kenya	2013	Human	Carriage	Unknown	Recto-vaginal	ST17	(5)
K61688	Africa	Kenya	2013	Human	Carriage	Unknown	Recto-vaginal	ST109	(5)
K61704	Africa	Kenya	2013	Human	Carriage	Unknown	Recto-vaginal	ST484	(5)
K61731	Africa	Kenya	2013	Human	Carriage	Unknown	Recto-vaginal	ST17	(5)
K61763	Africa	Kenya	2013	Human	Carriage	Unknown	Recto-vaginal	ST17	(5)
K61767	Africa	Kenya	2013	Human	Carriage	Unknown	Recto-vaginal	ST484	(5)
K61832	Africa	Kenya	2013	Human	Carriage	Unknown	Recto-vaginal	ST17	(5)
K61840	Africa	Kenya	2013	Human	Carriage	Unknown	Recto-vaginal	ST17	(5)
K61841	Africa	Kenya	2013	Human	Carriage	Unknown	Recto-vaginal	ST17	(5)
K61844	Africa	Kenya	2013	Human	Carriage	Unknown	Recto-vaginal	ST17	(5)
K61845	Africa	Kenya	2013	Human	Carriage	Unknown	Recto-vaginal	ST17	(5)
K61994	Africa	Kenya	2013	Human	Carriage	Unknown	Recto-vaginal	ST17	(5)
K62025	Africa	Kenya	2013	Human	Carriage	Unknown	Recto-vaginal	ST17	(5)
K62032	Africa	Kenya	2013	Human	Carriage	Unknown	Recto-vaginal	ST17	(5)
K62042	Africa	Kenya	2013	Human	Carriage	Unknown	Recto-vaginal	ST17	(5)
K62043	Africa	Kenya	2013	Human	Carriage	Unknown	Recto-vaginal	ST17	(5)
K62079	Africa	Kenya	2013	Human	Carriage	Unknown	Recto-vaginal	ST17	(5)
K62080	Africa	Kenya	2013	Human	Carriage	Unknown	Recto-vaginal	ST17	(5)
K62110	Africa	Kenya	2013	Human	Carriage	Unknown	Recto-vaginal	ST17	(5)
K62142	Africa	Kenya	2013	Human	Carriage	Unknown	Recto-vaginal	ST484	(5)
K62143	Africa	Kenya	2013	Human	Carriage	Unknown	Recto-vaginal	ST484	(5)
K62145	Africa	Kenya	2013	Human	Carriage	Unknown	Recto-vaginal	ST801	(5)
K62153	Africa	Kenya	2013	Human	Carriage	Unknown	Recto-vaginal	ST17	(5)
K62154	Africa	Kenya	2013	Human	Carriage	Unknown	Recto-vaginal	ST17	(5)
K62156	Africa	Kenya	2013	Human	Carriage	Unknown	Recto-vaginal	ST17	(5)
K62168	Africa	Kenya	2013	Human	Carriage	Unknown	Recto-vaginal	ST17	(5)
K62250	Africa	Kenya	2013	Human	Carriage	Unknown	Recto-vaginal	ST484	(5)
K62313	Africa	Kenya	2013	Human	Carriage	Unknown	Recto-vaginal	ST17	(5)
K62348	Africa	Kenya	2013	Human	Carriage	Unknown	Recto-vaginal	ST17	(5)
K62349	Africa	Kenya	2013	Human	Carriage	Unknown	Recto-vaginal	ST484	(5)
K62393	Africa	Kenya	2013	Human	Carriage	Unknown	Recto-vaginal	ST17	(5)
K62418	Africa	Kenya	2013	Human	Carriage	Unknown	Recto-vaginal	ST17	(5)
K62459	Africa	Kenya	2013	Human	Carriage	Unknown	Recto-vaginal	ST484	(5)
K62464	Africa	Kenya	2013	Human	Carriage	Unknown	Recto-vaginal	ST17	(5)
K62474	Africa	Kenya	2013	Human	Carriage	Unknown	Recto-vaginal	ST17	(5)
K62475	Africa	Kenya	2013	Human	Carriage	Unknown	Recto-vaginal	ST484	(5)
K62476	Africa	Kenya	2013	Human	Carriage	Unknown	Recto-vaginal	ST17	(5)
K62554	Africa	Kenya	2013	Human	Carriage	Unknown	Recto-vaginal	ST17	(5)
K62558	Africa	Kenya	2013	Human	Carriage	Unknown	Recto-vaginal	ST291	(5)
K62569	Africa	Kenya	2013	Human	Carriage	Unknown	Recto-vaginal	ST17	(5)
K62582	Africa	Kenya	2013	Human	Carriage	Unknown	Recto-vaginal	ST17	(5)
K62583	Africa	Kenya	2013	Human	Carriage	Unknown	Recto-vaginal	ST17	(5)
K31131	Africa	Kenya	N/A	Human	Carriage	Unknown	Recto-vaginal	ST17	(5)
K57911	Africa	Kenya	N/A	Human	Carriage	Unknown	Recto-vaginal	ST17	(5)
K59069	Africa	Kenya	N/A	Human	Carriage	Unknown	Recto-vaginal	ST484	(5)
K59185	Africa	Kenya	N/A	Human	Carriage	Unknown	Recto-vaginal	ST17	(5)
K59565	Africa	Kenya	N/A	Human	Carriage	Unknown	Recto-vaginal	ST17	(5)
K56485	Africa	Kenya	2012	Human	Unknown	Unknown	Ear/Nose/Umbilicus	ST786	(5)
K56941	Africa	Kenya	2012	Human	Unknown	Unknown	Ear/Nose/Umbilicus	ST17	(5)
K57063	Africa	Kenya	2012	Human	Unknown	Unknown	Ear/Nose/Umbilicus	ST17	(5)
K57353	Africa	Kenya	2012	Human	Unknown	Unknown	Ear/Nose/Umbilicus	ST17	(5)
K57354	Africa	Kenya	2012	Human	Unknown	Unknown	Ear/Nose/Umbilicus	ST17	(5)
K58245	Africa	Kenya	2012	Human	Unknown	Unknown	Ear/Nose/Umbilicus	ST17	(5)
K58759	Africa	Kenya	2012	Human	Unknown	Unknown	Ear/Nose/Umbilicus	ST484	(5)
K58784	Africa	Kenya	2012	Human	Unknown	Unknown	Ear/Nose/Umbilicus	ST17	(5)
K59216	Africa	Kenya	2012	Human	Unknown	Unknown	Ear/Nose/Umbilicus	ST17	(5)
K59497	Africa	Kenya	2012	Human	Unknown	Unknown	Ear/Nose/Umbilicus	ST17	(5)
K59732	Africa	Kenya	2012	Human	Unknown	Unknown	Ear/Nose/Umbilicus	ST17	(5)
K59750	Africa	Kenya	2012	Human	Unknown	Unknown	Ear/Nose/Umbilicus	ST484	(5)
K60691	Africa	Kenya	2013	Human	Unknown	Unknown	Ear/Nose/Umbilicus	ST484	(5)
K61004	Africa	Kenya	2013	Human	Unknown	Unknown	Ear/Nose/Umbilicus	ST17	(5)
K61520	Africa	Kenya	2013	Human	Unknown	Unknown	Ear/Nose/Umbilicus	ST484	(5)
608	Africa	Angola	2004/2005	Human	Disease	LOD	Unknown	ST450	(6)
681	Africa	Angola	2004/2005	Human	Disease	LOD	Unknown	ST109	(6)
1810	Africa	Angola	2004/2005	Human	Disease	LOD	Unknown	ST450	(6)
2211	Africa	Angola	2004/2005	Human	Disease	LOD	Unknown	ST17	(6)
2410	Africa	Angola	2004/2005	Human	Disease	LOD	Unknown	ST450	(6)
2536	Africa	Angola	2004/2005	Human	Disease	LOD	Unknown	ST109	(6)
2596	Africa	Angola	2004/2005	Human	Disease	LOD	Unknown	ST287	(6)
3501	Africa	Angola	2004/2005	Human	Disease	LOD	Unknown	ST450	(6)
4512	Africa	Angola	2004/2005	Human	Disease	LOD	Unknown	ST109	(6)
5234	Africa	Angola	2004/2005	Human	Disease	LOD	Unknown	ST17	(6)
5590	Africa	Angola	2004/2005	Human	Disease	LOD	Unknown	ST109	(6)
5659	Africa	Angola	2004/2005	Human	Disease	LOD	Unknown	ST109	(6)
5717	Africa	Angola	2004/2005	Human	Disease	LOD	Unknown	ST109	(6)
5995	Africa	Angola	2004/2005	Human	Disease	LOD	Unknown	ST17	(6)
6129	Africa	Angola	2004/2005	Human	Disease	LOD	Unknown	ST287	(6)
6521	Africa	Angola	2004/2005	Human	Disease	LOD	Unknown	ST451	(6)
CH_7	Europe	France	2007	Human	Disease	LOD	Blood	ST17	CNR-Strepe
CH_8	Europe	France	2011	Human	Disease	LOD	Blood	ST17	CNR-Strepe
CH_9	Europe	France	2010	Human	Disease	LOD	CSF	ST17	CNR-Strepe
CH_10	Europe	France	2009	Human	Disease	LOD	Blood	ST17	CNR-Strepe
CH_11	Europe	France	2008	Human	Disease	LOD	CSF	ST17	CNR-Strepe
CH_12	Europe	France	2007	Human	Disease	LOD	CSF	ST17	CNR-Strepe
CH_13	Europe	France	2012	Human	Disease	LOD	CSF	ST17	CNR-Strepe
CH_14	Europe	France	2014	Human	Disease	LOD	Blood	ST17	CNR-Strepe
CH_15	Europe	France	2014	Human	Disease	LOD	Blood	ST17	CNR-Strepe
CH_16	Europe	France	2015	Human	Disease	LOD	CSF	ST17	CNR-Strepe
CH_17	Europe	France	2010	Human	Disease	EOD	Blood	ST17	CNR-Strepe
CH_18	Europe	France	2010	Human	Disease	LOD	Blood	ST17	CNR-Strepe
CH_19	Europe	France	2016	Human	Disease	LOD	CSF	ST17	CNR-Strepe
CH_20	Europe	France	2015	Human	Disease	LOD	CSF	ST17	CNR-Strepe
CH_21	Europe	France	2009	Human	Disease	LOD	CSF	ST17	CNR-Strepe
CH_22	Europe	France	2012	Human	Disease	LOD	CSF	ST17	CNR-Strepe
CH_23	Europe	France	2015	Human	Disease	EOD	Blood	ST17	CNR-Strepe
CH_24	Europe	France	2015	Human	Disease	LOD	Blood	ST17	CNR-Strepe
CH_25	Europe	France	2013	Human	Disease	EOD	Blood	ST17	CNR-Strepe
CH_26	Europe	France	2013	Human	Disease	LOD	Blood	ST17	CNR-Strepe
CH_27	Europe	France	2013	Human	Disease	LOD	CSF	ST17	CNR-Strepe
CH_3	Europe	France	2006	Human	Disease	LOD	CSF	ST17	CNR-Strepe
CH_4	Europe	France	2006	Human	Disease	LOD	CSF	ST17	CNR-Strepe
CH_5	Europe	France	2006	Human	Disease	LOD	CSF	ST17	CNR-Strepe
NGBS003	North America	Canada	2009	Human	Disease	Adult	Blood	ST17	(7)
NGBS026	North America	Canada	2009	Human	Disease	Adult	Blood	ST17	(7)
NGBS031	North America	Canada	2009	Human	Disease	LOD	Blood	ST17	(7)
NGBS034	North America	Canada	2010	Human	Disease	Adult	Blood	ST17	(7)
NGBS050	North America	Canada	2010	Human	Disease	EOD	Blood	ST17	(7)
NGBS069	North America	Canada	2010	Human	Disease	LOD	CSF	ST17	(7)
NGBS079	North America	Canada	2010	Human	Disease	LOD	Blood	ST17	(7)
NGBS080	North America	Canada	2010	Human	Disease	Adult	Blood	ST17	(7)
NGBS082	North America	Canada	2010	Human	Disease	Adult	Blood	ST17	(7)
NGBS089	North America	Canada	2010	Human	Disease	EOD	Blood	ST17	(7)
NGBS106	North America	Canada	2010	Human	Disease	LOD	CSF	ST17	(7)
NGBS108	North America	Canada	2010	Human	Disease	Adult	Blood	ST17	(7)
NGBS126	North America	Canada	2010	Human	Disease	Adult	Other	ST17	(7)
NGBS128	North America	Canada	2010	Human	Disease	LOD	Blood	ST17	(7)
NGBS129	North America	Canada	2010	Human	Disease	Adult	Blood	ST31	(7)
NGBS141	North America	Canada	2010	Human	Disease	Adult	Blood	ST17	(7)
NGBS143	North America	Canada	2010	Human	Disease	Adult	Other	ST17	(7)
NGBS147	North America	Canada	2010	Human	Disease	LOD	Blood	ST17	(7)
NGBS149	North America	Canada	2010	Human	Disease	LOD	Blood	ST17	(7)
NGBS152	North America	Canada	2010	Human	Disease	EOD	Blood	ST17	(7)
NGBS160	North America	Canada	2010	Human	Disease	Adult	Other	ST31	(7)
NGBS169	North America	Canada	2010	Human	Disease	EOD	Blood	ST17	(7)
NGBS186	North America	Canada	2010	Human	Disease	EOD	Blood	ST17	(7)
NGBS205	North America	Canada	2011	Human	Disease	LOD	Blood	ST17	(7)
NGBS220	North America	Canada	2011	Human	Disease	LOD	Blood	ST17	(7)
NGBS222	North America	Canada	2010	Human	Disease	Adult	Blood	ST17	(7)
NGBS238	North America	Canada	2011	Human	Disease	LOD	Blood	ST17	(7)
NGBS239	North America	Canada	2011	Human	Disease	LOD	Blood	ST17	(7)
NGBS250	North America	Canada	2011	Human	Disease	LOD	CSF	ST17	(7)
NGBS271	North America	Canada	2011	Human	Disease	LOD	CSF	ST17	(7)
NGBS277	North America	Canada	2010	Human	Disease	LOD	Blood	ST17	(7)
NGBS282	North America	Canada	2010	Human	Disease	Adult	Blood	ST17	(7)
NGBS291	North America	Canada	2010	Human	Disease	EOD	Blood	ST17	(7)
NGBS296	North America	Canada	2010	Human	Disease	LOD	Blood	ST17	(7)
NGBS297	North America	Canada	2010	Human	Disease	LOD	Blood	ST17	(7)
NGBS299	North America	Canada	2011	Human	Disease	Adult	Blood	ST17	(7)
NGBS306	North America	Canada	2011	Human	Disease	Adult	Blood	ST482	(7)
NGBS312	North America	Canada	2011	Human	Disease	LOD	Blood	ST17	(7)
NGBS317	North America	Canada	2011	Human	Disease	Adult	Blood	ST17	(7)
NGBS318	North America	Canada	2011	Human	Disease	Adult	Blood	ST290	(7)
NGBS327	North America	Canada	2011	Human	Disease	Adult	Blood	ST484	(7)
NGBS343	North America	Canada	2011	Human	Disease	Adult	Blood	ST17	(7)
NGBS345	North America	Canada	2011	Human	Disease	EOD	Blood	ST17	(7)
NGBS356	North America	Canada	2011	Human	Disease	Adult	Blood	ST17	(7)
NGBS361	North America	Canada	2011	Human	Disease	EOD	Blood	ST17	(7)
NGBS362	North America	Canada	2011	Human	Disease	Adult	Blood	ST17	(7)
NGBS368	North America	Canada	2011	Human	Disease	LOD	Blood	ST17	(7)
NGBS370	North America	Canada	2011	Human	Disease	LOD	Blood	ST482	(7)
NGBS374	North America	Canada	2011	Human	Disease	LOD	Blood	ST17	(7)
NGBS377	North America	Canada	2011	Human	Disease	LOD	Blood	ST17	(7)
NGBS386	North America	Canada	2011	Human	Disease	Adult	Synovial fluid	ST17	(7)
NGBS398	North America	Canada	2011	Human	Disease	LOD	Blood	ST17	(7)
NGBS403	North America	Canada	2011	Human	Disease	Adult	Blood	ST17	(7)
NGBS417	North America	Canada	2011	Human	Disease	Adult	Synovial fluid	ST17	(7)
NGBS421	North America	Canada	2011	Human	Disease	LOD	Blood	ST17	(7)
NGBS422	North America	Canada	2011	Human	Disease	Adult	Blood	ST17	(7)
NGBS431	North America	Canada	2011	Human	Disease	LOD	Blood	ST17	(7)
NGBS440	North America	Canada	2011	Human	Disease	Adult	Blood	ST17	(7)
NGBS456	North America	Canada	2011	Human	Disease	LOD	Blood	ST17	(7)
NGBS464	North America	Canada	2011	Human	Disease	LOD	Blood	ST17	(7)
NGBS469	North America	Canada	2011	Human	Disease	LOD	Blood	ST17	(7)
NGBS470	North America	Canada	2011	Human	Disease	LOD	Blood	ST17	(7)
NGBS483	North America	Canada	2011	Human	Disease	LOD	Blood	ST17	(7)
NGBS485	North America	Canada	2011	Human	Disease	LOD	Blood	ST17	(7)
NGBS486	North America	Canada	2011	Human	Disease	Adult	Blood	ST17	(7)
NGBS500	North America	Canada	2012	Human	Disease	LOD	Blood	ST17	(7)
NGBS501	North America	Canada	2012	Human	Disease	Adult	Blood	ST17	(7)
NGBS502	North America	Canada	2012	Human	Disease	Adult	Blood	ST95	(7)
NGBS515	North America	Canada	2012	Human	Disease	LOD	Blood	ST17	(7)
NGBS516	North America	Canada	2012	Human	Disease	EOD	Blood	ST17	(7)
NGBS531	North America	Canada	2012	Human	Disease	Adult	Blood	ST148	(7)
NGBS534	North America	Canada	2012	Human	Disease	Adult	Blood	ST17	(7)
NGBS551	North America	Canada	2012	Human	Disease	LOD	Blood	ST17	(7)
NGBS576	North America	Canada	2012	Human	Disease	Adult	Blood	ST17	(7)
NGBS583	North America	Canada	2012	Human	Disease	LOD	Blood	ST17	(7)
NGBS593	North America	Canada	2012	Human	Disease	LOD	Blood	ST17	(7)
NGBS594	North America	Canada	2012	Human	Disease	LOD	Blood	ST17	(7)
NGBS596	North America	Canada	2012	Human	Disease	LOD	Blood	ST17	(7)
NGBS607	North America	Canada	2012	Human	Disease	LOD	Blood	ST17	(7)
NGBS608	North America	Canada	2012	Human	Disease	Adult	Unknown	ST17	(7)
NGBS609	North America	Canada	2012	Human	Disease	LOD	Blood	ST17	(7)
NGBS613	North America	Canada	2012	Human	Disease	LOD	Blood	ST17	(7)
NGBS614	North America	Canada	2012	Human	Disease	LOD	CSF	ST148	(7)
NGBS618	North America	Canada	2012	Human	Disease	Adult	Blood	ST17	(7)
NGBS622	North America	Canada	2012	Human	Disease	LOD	Blood	ST148	(7)
NGBS625	North America	Canada	2012	Human	Disease	LOD	Blood	ST17	(7)
NGBS627	North America	Canada	2012	Human	Disease	Adult	Blood	ST17	(7)
NGBS632	North America	Canada	2012	Human	Disease	Adult	Unknown	ST17	(7)
NGBS636	North America	Canada	2010	Human	Disease	LOD	Blood	ST17	(7)
NGBS641	North America	Canada	2010	Human	Disease	EOD	Blood	ST17	(7)
NGBS644	North America	Canada	2011	Human	Disease	Adult	Synovial fluid	ST17	(7)
NGBS650	North America	Canada	2011	Human	Disease	LOD	CSF	ST17	(7)
aClinical status (carriage or disease).
bBiological tissue from which the sample was taken. CSF = cerebrospinal fluid.
cSequence type inferred from the in silico MLST.
dCIP = Collection de l'Institut Pasteur.
eCNR-Strep = Centre National de Référence des Streptocoques .
References
1. Almeida A, Villain A, Joubrel C, Touak G, Sauvage E, Rosinski-Chupin I, Poyart C, Glaser P. 2015. Whole-genome comparison uncovers genomic mutations between group B streptococci sampled from infected newborns and their mothers. J Bacteriol 197:3354-3366.
2. Campisi E, Rosini R, Ji WJ, Guidotti S, Rojas-Lopez M, Geng GZ, Deng QL, Zhong HM, Wang WD, Liu HY, Nan C, Margarit L, Rinaudo CD. 2016. Genomic analysis reveals multi-drug resistance clusters in group B Streptococcus CC17 hypervirulent isolates causing neonatal invasive disease in Southern Mainland China. Front Microbiol 7:1265.
3. Da Cunha V, Davies MR, Douarre PE, Rosinski-Chupin I, Margarit I, Spinali S, Perkins T, Lechat P, Dmytruk N, Sauvage E, Ma L, Romi B, Tichit M, Lopez-Sanchez MJ, Descorps-Declere S, Souche E, Buchrieser C, Trieu-Cuot P, Moszer I, Clermont D, Maione D, Bouchier C, McMillan DJ, Parkhill J, Telford JL, Dougan G, Walker MJ, Holden MTG, Poyart C, Glaser P, Melin P, Decheva A, Petrunov B, Kriz P, Be…
4. Rosini R, Campisi E, De Chiara M, Tettelin H, Rinaudo D, Toniolo C, Metruccio M, Guidotti S, Sorensen UBS, Kilian M, Consortium D, Ramirez M, Janulczyk R, Donati C, Grandi G, Margarit I. 2015. Genomic analysis reveals the molecular basis for capsule loss in the group B Streptococcus population. PLOS One 10:e0125985.
5. Seale AC, Koech AC, Sheppard AE, Barsosio HC, Langat J, Anyango E, Mwakio S, Mwarumba S, Morpeth SC, Anampiu K, Vaughan A, Giess A, Mogeni P, Walusuna L, Mwangudzah H, Mwanzui D, Salim M, Kemp B, Jones C, Mturi N, Tsofa B, Mumbo E, Mulewa D, Bandika V, Soita M, Owiti M, Onzere N, Walker AS, Schrag SJ, Kennedy SH, Fegan G, Crook DW, Berkley JA. 2016. Maternal colonization with Streptococcus aga…
6. Florindo C, Gomes JP, Rato MG, Bernardino L, Spellerberg B, Santos-Sanches I, Borrego MJ. 2011. Molecular epidemiology of group B streptococcal meningitis in children beyond the neonatal period from Angola. J Med Microbiol 60:1276-1280.
7. Teatero S, Ramoutar E, McGeer A, Li A, Melano RG, Wasserscheid J, Dewar K, Fittipaldi N. 2016. Clonal Complex 17 group B Streptococcus strains causing invasive disease in neonates and adults originate from the same genetic pool. Sci Rep 6:20047.
