# Supplementary material for: Parallel Evolution of Group B Streptococcus Hypervirulent Clonal Complex 17 Unveils New Pathoadaptive Mutations
Source: mSystems. 2017 Sep 5;2(5):e00074-17. doi: 10.1128/mSystems.00074-17 (PMC5585690; doi:10.1128/mSystems.00074-17)
Supplement: TABLE S2 [file sys005172132st6.xlsx]

## Sheet: Table S2
Table S2. Genes with a statistically significant mutational bias detected in CC17.
Locus	Product	Functional categorya	Length (bp)	Mutationsb	NSc	Sd	dN/dSe	Densityf	Isolatesg	P valueh	CC1i	CC19i	CC23i
GBSCOH1_RS05275	serine hydroxymethyltransferase	Amino acid transport and metabolism	1257	17	13	4	0.92	13.52	619	0.0227	N	N	n/a
GBSCOH1_RS06200	amino acid transporter	Amino acid transport and metabolism	1377	23	16	7	0.72	16.70	92	0.0007	N	N	n/a
GBSCOH1_RS06980	peptidase	Amino acid transport and metabolism	1062	15	10	5	0.54	14.12	36	0.0223	n/a	n/a	n/a
GBSCOH1_RS07065	lactoylglutathione lyase	Amino acid transport and metabolism	393	7*	4	3	0.34	17.81	23	0.0366	N	N	N
GBSCOH1_RS07500	branched-chain amino acid ABC transporter permease	Amino acid transport and metabolism	954	16	15	1	4.84	16.77	46	0.0042	N	N	N
GBSCOH1_RS07505	branched-chain amino acid ABC transporter permease	Amino acid transport and metabolism	870	12	7	5	0.45	13.79	34	0.0438	N	N	N
GBSCOH1_RS07510	branched-chain amino acid ABC transporter substrate-binding protein	Amino acid transport and metabolism	1167	19	16	3	1.61	16.28	36	0.0027	N	Y	N
GBSCOH1_RS07645	ABC transporter substrate-binding protein	Amino acid transport and metabolism	858	13	10	3	0.90	15.15	16	0.0195	N	N	N
GBSCOH1_RS07770	alcohol dehydrogenase	Amino acid transport and metabolism	1056	16	11	5	0.67	15.15	28	0.0104	N	N	N
GBSCOH1_RS07785	peptidase M20	Amino acid transport and metabolism	1377	18*	13	5	0.74	13.07	27	0.0261	N	N	N
GBSCOH1_RS07800	glutamine amidotransferase	Amino acid transport and metabolism	690	10	9	1	2.43	14.49	12	0.0474	N	N	N
GBSCOH1_RS07990	L-asparaginase	Amino acid transport and metabolism	963	14*	9	5	0.52	14.54	21	0.0215	N	N	N
GBSCOH1_RS08095	Xaa-Pro aminopeptidase	Amino acid transport and metabolism	1068	14	11	3	1.04	13.11	619	0.0445	Y	N	N
GBSCOH1_RS08245	X-prolyl-dipeptidyl aminopeptidase	Amino acid transport and metabolism	2286	26*	18	8	0.59	11.37	45	0.0400	N	N	N
GBSCOH1_RS08335	amino acid lyase	Amino acid transport and metabolism	1026	17*	13	4	0.90	16.57	34	0.0037	N	Y	N
GBSCOH1_RS09575	5-methyltetrahydropteroyltriglutamate-- homocysteine S-methyltransferase	Amino acid transport and metabolism	2238	27*	21	6	0.98	12.06	40	0.0200	N	N	N
GBSCOH1_RS09980	glycine/betaine ABC transporter permease	Amino acid transport and metabolism	1515	25*	23	2	3.40	16.50	35	0.0005	N	N	N
GBSCOH1_RS01235	PTS beta-glucoside transporter subunit EIIBCA	Carbohydrate transport and metabolism	2031	25	20	5	1.23	12.31	105	0.0198	N	N	Y
GBSCOH1_RS03515	2-dehydro-3-deoxyphosphooctonate aldolase	Carbohydrate transport and metabolism	618	11*	10	1	2.96	17.80	30	0.0106	N	N	N
GBSCOH1_RS03525	mannonate dehydratase	Carbohydrate transport and metabolism	1047	16	11	5	0.61	15.28	21	0.0097	N	N	N
GBSCOH1_RS03540	beta-hexosamidase	Carbohydrate transport and metabolism	1791	22	18	4	1.24	12.28	29	0.0278	N	Y	n/a
GBSCOH1_RS03855	MFS transporter	Carbohydrate transport and metabolism	1221	16*	13	3	1.32	13.10	41	0.0337	N	N	n/a
GBSCOH1_RS04280	glucose-1-phosphate adenylyltransferase	Carbohydrate transport and metabolism	1134	18	14	4	0.93	15.87	134	0.0044	N	Y	N
GBSCOH1_RS04285	starch synthase	Carbohydrate transport and metabolism	1431	19*	15	4	0.93	13.28	34	0.0198	N	N	N
GBSCOH1_RS05420	6-phospho-beta-glucosidase	Carbohydrate transport and metabolism	1440	18	12	6	0.51	12.50	50	0.0375	N	N	n/a
GBSCOH1_RS08040	fructokinase	Carbohydrate transport and metabolism	882	15	12	3	1.15	17.01	22	0.0048	N	N	N
GBSCOH1_RS08570	carbohydrate kinase	Carbohydrate transport and metabolism	1518	24*	15	9	0.47	15.81	267	0.0012	N	N	N
GBSCOH1_RS08580	PTS galactitol transporter subunit IIC	Carbohydrate transport and metabolism	1452	20	14	6	0.72	13.77	26	0.0122	N	N	N
GBSCOH1_RS08815	hypothetical protein	Carbohydrate transport and metabolism	639	11*	7	4	0.47	17.21	13	0.0133	N	N	Y
GBSCOH1_RS08960	hypothetical protein	Carbohydrate transport and metabolism	2451	28	22	6	0.96	11.42	337	0.0327	N	N	N
GBSCOH1_RS05095	cell division protein FtsK	Cell cycle control, cell division, chromosome partitioning	4428	63*	47	16	0.79	14.23	470	8.35 x 10-6*	N	N	n/a
GBSCOH1_RS05760	tyrosine-protein kinase CpsD	Cell cycle control, cell division, chromosome partitioning	690	11*	10	1	2.82	15.94	19	0.0218	N	Y	N
GBSCOH1_RS00315	Zoocin A	Cell wall/membrane/envelope biogenesis	900	13*	13	0	13.00	14.44	18	0.0272	N	N	N
GBSCOH1_RS00715	D-alanyl-D-alanine carboxypeptidase	Cell wall/membrane/envelope biogenesis	753	14	12	2	1.57	18.59	13	0.0030	N	N	N
GBSCOH1_RS02235	YSIRK signal domain/LPXTG anchor domain surface protein	Cell wall/membrane/envelope biogenesis	1566	24	17	7	0.65	15.33	46	0.0018	N	N	n/a
GBSCOH1_RS03250	PI-1 class C sortase	Cell wall/membrane/envelope biogenesis	918	15*	12	3	1.16	16.34	22	0.0068	N	N	n/a
GBSCOH1_RS03255	PI-1 class C sortase	Cell wall/membrane/envelope biogenesis	852	15	8	7	0.34	17.61	41	0.0036	N	N	n/a
GBSCOH1_RS03785	epimerase	Cell wall/membrane/envelope biogenesis	618	11	8	3	0.73	17.80	26	0.0106	N	N	n/a
GBSCOH1_RS03865	cell surface protein	Cell wall/membrane/envelope biogenesis	1538	21*	16	5	0.91	13.65	96	0.0114	N	Y	n/a
GBSCOH1_RS05745	beta-1,4-galactosyltransferase CpsG	Cell wall/membrane/envelope biogenesis	474	14*	12	2	1.49	29.54	18	3.28 x 10-5*	N	N	n/a
GBSCOH1_RS05755	galactosyl transferase CpsE	Cell wall/membrane/envelope biogenesis	1389	18*	16	2	2.08	12.96	27	0.0280	Y	N	N
GBSCOH1_RS06075	histidine triad (HIT) protein	Cell wall/membrane/envelope biogenesis	2469	32	23	9	0.68	12.96	35	0.0047	N	N	N
GBSCOH1_RS06530	metallophosphatase	Cell wall/membrane/envelope biogenesis	1179	16*	13	3	1.14	13.57	28	0.0257	N	N	n/a
GBSCOH1_RS06600	cell wall anchor Srr2	Cell wall/membrane/envelope biogenesis	3258	55*	26	29	0.28	16.88	364	2.35 x 10-7*	n/a	n/a	n/a
GBSCOH1_RS06785	glycosyl transferase	Cell wall/membrane/envelope biogenesis	1149	17	11	6	0.49	14.80	33	0.0105	N	N	n/a
GBSCOH1_RS08490	D-alanyl-lipoteichoic acid biosynthesis protein DltD	Cell wall/membrane/envelope biogenesis	1263	17*	15	2	1.94	13.46	21	0.0236	N	N	N
GBSCOH1_RS03750	riboflavin synthase subunit alpha	Coenzyme transport and metabolism	651	12	10	2	1.43	18.43	10	0.0060	N	N	N
GBSCOH1_RS02655	multidrug ABC transporter ATP-binding protein	Defense mechanisms	1740	23	13	10	0.36	13.22	65	0.0119	N	N	n/a
GBSCOH1_RS06410	peptidoglycan branched peptide synthesis protein	Defense mechanisms	1086	17	14	3	1.23	15.65	24	0.0063	N	N	N
GBSCOH1_RS07105	ABC transporter ATP-binding protein	Defense mechanisms	702	11	7	4	0.47	15.67	23	0.0243	N	N	Y
GBSCOH1_RS08745	peptidase S66	Defense mechanisms	954	15*	11	4	0.77	15.72	23	0.0095	N	N	N
GBSCOH1_RS09500	ABC transporter ATP-binding protein	Defense mechanisms	903	14	11	3	1.02	15.50	17	0.0133	N	N	N
GBSCOH1_RS05215	luciferase	Energy production and conversion	987	14*	9	5	0.49	14.18	23	0.0257	N	N	n/a
GBSCOH1_RS06005	NAD(P)H nitroreductase	Energy production and conversion	603	14*	14	0	14.00	23.22	86	0.0004*	Y	Y	Y
GBSCOH1_RS08270	cytochrome c oxidase assembly protein	Energy production and conversion	1020	15	11	4	0.82	14.71	22	0.0163	N	N	N
GBSCOH1_RS00245	CHAP domain-containing protein	Function unknown	1326	18*	14	4	1.10	13.57	28	0.0189	N	Y	Y
GBSCOH1_RS01065	hypothetical protein	Function unknown	504	8	8	0	8.00	15.87	15	0.0467	N	N	N
GBSCOH1_RS01520	hypothetical protein	Function unknown	1635	20*	12	8	0.42	12.23	34	0.0358	N	Y	N
GBSCOH1_RS01815	hypothetical protein	Function unknown	705	11	9	2	1.26	15.60	330	0.0249	N	N	n/a
GBSCOH1_RS02060	membrane protein	Function unknown	1062	17	15	2	2.12	16.01	341	0.0051	N	Y	n/a
GBSCOH1_RS02280	hypothetical protein	Function unknown	135	4	3	1	0.62	29.63	5	0.0223	N	Y	n/a
GBSCOH1_RS02795	hypothetical protein	Function unknown	231	5*	3	2	0.40	21.65	88	0.0363	N	N	N
GBSCOH1_RS02965	hypothetical protein	Function unknown	636	10*	8	2	1.10	15.72	17	0.0301	N	N	n/a
GBSCOH1_RS03275	amidase	Function unknown	159	5	5	0	5.00	31.45	331	0.0088	N	N	n/a
GBSCOH1_RS03305	multidrug ABC transporter permease	Function unknown	786	12*	8	4	0.54	15.27	53	0.0229	N	N	n/a
GBSCOH1_RS03450	hypothetical protein	Function unknown	1446	24	20	4	1.38	16.60	28	0.0006	Y	N	n/a
GBSCOH1_RS03460	cytochrome o ubiquinol oxidase	Function unknown	639	11	9	2	1.33	17.21	32	0.0133	N	Y	N
GBSCOH1_RS03685	SprT family protein	Function unknown	459	8	8	0	8.00	17.43	8	0.0297	N	N	n/a
GBSCOH1_RS03730	hypothetical protein	Function unknown	213	6	3	3	0.25	28.17	14	0.0071	N	N	n/a
GBSCOH1_RS03735	membrane protein	Function unknown	798	13	10	3	0.94	16.29	19	0.0115	N	N	n/a
GBSCOH1_RS03905	methyltransferase	Function unknown	765	11*	8	3	0.72	14.38	27	0.0408	N	N	n/a
GBSCOH1_RS04060	membrane protein	Function unknown	717	12	9	3	0.89	16.74	18	0.0122	N	N	N
GBSCOH1_RS04180	hypothetical protein	Function unknown	567	10	9	1	2.77	17.64	11	0.0152	N	N	N
GBSCOH1_RS04970	CAAX amino protease	Function unknown	879	15	12	3	1.15	17.06	23	0.0047	Y	N	N
GBSCOH1_RS05065	hypothetical protein	Function unknown	267	7*	5	2	0.65	26.22	26	0.0056	n/a	n/a	n/a
GBSCOH1_RS05070	hypothetical protein	Function unknown	384	8	8	0	8.00	20.83	8	0.0117	n/a	N	n/a
GBSCOH1_RS05100	type VII secretion protein EssB	Function unknown	1275	16*	12	4	0.79	12.55	203	0.0463	N	n/a	N
GBSCOH1_RS05115	phage infection protein	Function unknown	2475	29	23	6	1.01	11.72	610	0.0229	N	n/a	n/a
GBSCOH1_RS05595	hypothetical protein	Function unknown	249	7*	4	3	0.44	28.11	24	0.0038	Y	N	n/a
GBSCOH1_RS05600	membrane protein	Function unknown	246	6	3	3	0.33	24.39	23	0.0137	Y	N	N
GBSCOH1_RS05795	hypothetical protein	Function unknown	768	12	10	2	1.25	15.62	12	0.0196	N	N	N
GBSCOH1_RS06045	phage tail protein	Function unknown	498	8	7	1	1.86	16.06	13	0.0442	N	N	N
GBSCOH1_RS06050	Lj965 prophage superinfection immunity protein	Function unknown	597	9*	6	3	0.49	15.08	333	0.0475	N	N	N
GBSCOH1_RS06210	hypothetical protein	Function unknown	324	6	5	1	1.38	18.52	9	0.0436	N	N	n/a
GBSCOH1_RS06830	hypothetical protein	Function unknown	1734	25*	18	7	0.63	14.42	367	0.0032	N	N	N
GBSCOH1_RS07125	transglutaminase	Function unknown	1590	21*	16	5	0.84	13.21	33	0.0158	N	N	N
GBSCOH1_RS07185	oleate hydratase	Function unknown	1773	22	18	4	1.22	12.41	33	0.0253	N	N	n/a
GBSCOH1_RS07335	hypothetical protein	Function unknown	414	8	6	2	0.74	19.32	15	0.0175	N	Y	N
GBSCOH1_RS07390	membrane protein	Function unknown	678	10	8	2	1.08	14.75	11	0.0431	N	N	N
GBSCOH1_RS07395	molecular chaperone	Function unknown	612	11	6	5	0.30	17.97	19	0.0099	N	N	Y
GBSCOH1_RS07985	haloacid dehalogenase	Function unknown	1383	18	14	4	0.98	13.02	35	0.0270	N	N	N
GBSCOH1_RS08320	pyridine nucleotide-disulfide oxidoreductase	Function unknown	1173	15	10	5	0.57	12.79	28	0.0459	N	Y	Y
GBSCOH1_RS08365	amidase	Function unknown	510	9	7	2	1.00	17.65	10	0.0205	N	Y	Y
GBSCOH1_RS09150	16S rRNA (uracil(1498)-N(3))-methyltransferase	Function unknown	741	12	8	4	0.56	16.19	43	0.0154	N	N	N
GBSCOH1_RS09920	hypothetical protein	Function unknown	606	10	8	2	0.97	16.50	12	0.0227	N	n/a	N
GBSCOH1_RS09995	membrane protein	Function unknown	357	7	7	0	7.00	19.61	13	0.0236	N	N	N
GBSCOH1_RS10360	hypothetical protein	Function unknown	488	8	7	1	1.83	16.39	15	0.0401	N	N	N
GBSCOH1_RS03980	gluconate:proton symporter	General function prediction only	1257	17	14	3	1.56	13.52	18	0.0227	N	N	n/a
GBSCOH1_RS05180	fibronectin-binding protein FbsA	General function prediction only	657	14*	9	5	0.50	21.31	21	0.0009	N	n/a	n/a
GBSCOH1_RS01215	ABC transporter permease	Inorganic ion transport and metabolism	978	15	12	3	1.26	15.34	348	0.0116	N	N	Y
GBSCOH1_RS01270	oxidoreductase	Inorganic ion transport and metabolism	1260	18*	13	5	0.71	14.29	24	0.0120	N	N	N
GBSCOH1_RS04815	O-sialoglycoprotein endopeptidase	Inorganic ion transport and metabolism	849	12	8	4	0.55	14.13	12	0.0377	N	N	N
GBSCOH1_RS05320	formate transporter	Inorganic ion transport and metabolism	789	15	10	5	0.55	19.01	15	0.0018	N	N	n/a
GBSCOH1_RS05515	choline transporter	Inorganic ion transport and metabolism	1548	20*	16	4	1.25	12.92	52	0.0221	Y	Y	n/a
GBSCOH1_RS06685	iron ABC transporter ATP-binding protein	Inorganic ion transport and metabolism	795	13*	8	5	0.43	16.35	33	0.0112	N	N	N
GBSCOH1_RS07230	peptide ABC transporter permease	Inorganic ion transport and metabolism	945	16	11	5	0.65	16.93	20	0.0039	N	Y	n/a
GBSCOH1_RS07735	V-type Na+ -ATPase subunit J	Inorganic ion transport and metabolism	1380	23*	19	4	1.45	16.67	316	0.0008	Y	Y	Y
GBSCOH1_RS06595	accessory Sec system protein translocase subunit SecY2	Intracellular trafficking, secretion, and vesicular transport	1254	17*	13	4	0.92	13.56	31	0.0223	n/a	n/a	n/a
GBSCOH1_RS10350	competence protein CglA	Intracellular trafficking, secretion, and vesicular transport	972	18	16	2	2.12	18.52	337	0.0009	N	N	Y
GBSCOH1_RS00015	diacylglycerol kinase	Lipid transport and metabolism	882	12*	10	2	1.34	13.61	172	0.0476	N	Y	N
GBSCOH1_RS08155	acid phosphatase	Lipid transport and metabolism	501	8	5	3	0.47	15.97	8	0.0454	N	N	N
GBSCOH1_RS00285	phosphoribosylformylglycinamidine synthase	Nucleotide transport and metabolism	3726	42*	26	16	0.48	11.27	385	0.0137	N	Y	n/a
GBSCOH1_RS00310	bifunctional phosphoribosylaminoimidazolecarboxamide formyltransferase	Nucleotide transport and metabolism	1548	19*	11	8	0.41	12.27	38	0.0388	N	Y	N
GBSCOH1_RS00375	phosphoribosylamine--glycine ligase	Nucleotide transport and metabolism	1263	22*	14	8	0.53	17.42	30	0.0006	Y	Y	Y
GBSCOH1_RS00385	5-(carboxyamino)imidazole ribonucleotide synthase	Nucleotide transport and metabolism	1074	28*	13	15	0.26	26.07	329	7.16 x 10-8*	Y	N	N
GBSCOH1_RS02880	dihydroorotate oxidase	Nucleotide transport and metabolism	933	14*	9	5	0.49	15.01	326	0.0170	N	Y	n/a
GBSCOH1_RS05130	carbamoyl phosphate synthase large subunit	Nucleotide transport and metabolism	3183	37	31	6	1.48	11.62	108	0.0129	N	n/a	n/a
GBSCOH1_RS05135	carbamoyl phosphate synthase small subunit	Nucleotide transport and metabolism	1077	15	12	3	1.09	13.93	21	0.0248	Y	n/a	n/a
GBSCOH1_RS05140	aspartate carbamoyltransferase	Nucleotide transport and metabolism	924	13	11	2	1.44	14.07	85	0.0325	Y	n/a	n/a
GBSCOH1_RS05145	dihydroorotase	Nucleotide transport and metabolism	1293	18	14	4	0.99	13.92	29	0.0152	Y	N	n/a
GBSCOH1_RS05155	orotidine 5'-phosphate decarboxylase	Nucleotide transport and metabolism	702	12	7	5	0.38	17.09	612	0.0105	N	N	n/a
GBSCOH1_RS07590	non-canonical purine NTP pyrophosphatase	Nucleotide transport and metabolism	975	16	9	7	0.34	16.41	86	0.0051	N	N	N
GBSCOH1_RS09145	thymidylate kinase	Nucleotide transport and metabolism	587	10	7	3	0.59	17.04	14	0.0188	N	N	N
GBSCOH1_RS03000	hypothetical protein	Posttranslational modification, protein turnover, chaperones	414	7	4	3	0.37	16.91	7	0.0461	N	N	n/a
GBSCOH1_RS03380	peptidase S8	Posttranslational modification, protein turnover, chaperones	2658	31	23	8	0.80	11.66	540	0.0204	N	N	n/a
GBSCOH1_RS03390	hypothetical protein	Posttranslational modification, protein turnover, chaperones	2895	35*	26	9	0.77	12.09	179	0.0090	Y	N	n/a
GBSCOH1_RS03395	peptidase M13	Posttranslational modification, protein turnover, chaperones	1086	14	12	2	1.54	12.89	316	0.0497	N	N	n/a
GBSCOH1_RS04010	glutathione-dependent reductase	Posttranslational modification, protein turnover, chaperones	957	16	13	3	1.14	16.72	86	0.0043	Y	N	Y
GBSCOH1_RS06095	peptidase C5	Posttranslational modification, protein turnover, chaperones	3453	48*	35	13	0.77	13.90	60	0.0002*	Y	N	N
GBSCOH1_RS07290	peptidyl-prolyl cis-trans isomerase	Posttranslational modification, protein turnover, chaperones	804	12	9	3	0.79	14.93	66	0.0266	N	N	n/a
GBSCOH1_RS08725	alkyl hydroperoxide reductase subunit F	Posttranslational modification, protein turnover, chaperones	1533	19	7	12	0.17	12.39	100	0.0358	N	N	N
GBSCOH1_RS03165	endonuclease	Replication, recombination and repair	1065	16	12	4	0.79	15.02	26	0.0112	N	N	N
GBSCOH1_RS05555	hypothetical protein	Replication, recombination and repair	660	11	8	3	0.61	16.67	47	0.0164	N	N	n/a
GBSCOH1_RS08110	excinuclease ABC subunit A	Replication, recombination and repair	2829	32*	23	9	0.75	11.31	38	0.0269	N	N	N
GBSCOH1_RS08130	Single-stranded DNA-binding protein 1	Replication, recombination and repair	492	8	4	4	0.28	16.26	8	0.0417	N	N	N
GBSCOH1_RS08420	3'-5' exoribonuclease	Replication, recombination and repair	942	19*	13	6	0.54	20.17	32	0.0002*	N	N	N
GBSCOH1_RS09805	damage-inducible protein A	Replication, recombination and repair	1260	18	10	8	0.37	14.29	44	0.0120	N	N	N
GBSCOH1_RS01850	serine/threonine protein kinase Stk1	Signal transduction mechanisms	1956	26*	19	7	0.82	13.29	39	0.0074	N	Y	n/a
GBSCOH1_RS07705	two-component sensor histidine kinase CovS	Signal transduction mechanisms	1506	26*	21	5	1.11	17.26	30	0.0002*	Y	Y	N
GBSCOH1_RS09940	DNA-binding response regulator	Signal transduction mechanisms	672	11	8	3	0.73	16.37	15	0.0184	N	N	N
GBSCOH1_RS00370	RpiR family transcriptional regulator	Transcription	804	17*	14	3	1.22	21.14	38	0.0003*	N	N	N
GBSCOH1_RS02110	GNAT family acetyltransferase	Transcription	522	9	6	3	0.51	17.24	220	0.0233	N	N	n/a
GBSCOH1_RS03480	LysR family transcriptional regulator	Transcription	885	12*	8	4	0.53	13.56	38	0.0486	N	N	N
GBSCOH1_RS04080	transcriptional regulator	Transcription	216	5	4	1	1.18	23.15	12	0.0285	Y	N	N
GBSCOH1_RS06215	TetR family transcriptional regulator	Transcription	549	9	8	1	2.04	16.39	16	0.0307	N	N	n/a
GBSCOH1_RS07450	acetyltransferase	Transcription	549	9	8	1	2.04	16.39	10	0.0307	N	N	N
GBSCOH1_RS10355	transcriptional regulator	Transcription	222	6	3	3	0.27	27.03	8	0.0086	N	N	N
GBSCOH1_RS02555	GNAT family acetyltransferase	Translation, ribosomal structure and biogenesis	570	11	8	3	0.72	19.30	163	0.0060	Y	N	n/a
GBSCOH1_RS05280	threonylcarbamoyl-AMP synthase	Translation, ribosomal structure and biogenesis	597	10	4	6	0.18	16.75	11	0.0208	N	N	n/a
GBSCOH1_RS07040	amidase	Translation, ribosomal structure and biogenesis	2040	28	20	8	0.70	13.73	48	0.0037	N	N	Y
GBSCOH1_RS07650	amidase	Translation, ribosomal structure and biogenesis	1461	18	11	7	0.42	12.32	18	0.0420	N	N	N
GBSCOH1_RS09880	50S ribosomal protein L33	Translation, ribosomal structure and biogenesis	150	4*	1	3	0.09	26.67	21	0.0311	N	N	Y
aFunctional classification obtained with the eggNOG database v4.5 (1).
bTotal number of mutations. An asterisk indicates there is at least one homoplasic/convergent mutation.
cNumber of nonsynomyous mutations.
dNumber of synonymous mutations.
eNormalized ratio of nonsynonymous to synonymous substitutions. In the absence of synonymous mutations, dN/dS is indicated as the number of nonsynonymous changes.
fNumber of SNPs per kb.
gNumber of isolates polymorphic in relation to the COH1 reference sequence.
hP values obtained with the exact Poisson test. Those with an asterisk indicate P < 0.05 after multiple testing correction with a false discovery rate (FDR) of 10%.
iWhether the gene was also detected with a significant mutational bias in other CCs. Y = yes, N = no.
n/a = Mutations in this gene were not considered in the analysis, either because the gene was absent or because it underwent recombination in the majority of the target population.
References
1. Huerta-Cepas J, Szklarczyk D, Forslund K, Cook H, Heller D, Walter MC, Rattei T, Mende DR, Sunagawa S, Kuhn M, Jensen LJ, von Mering C, Bork P. 2016. eggNOG 4.5: a hierarchical orthology framework with improved functional annotations for eukaryotic, prokaryotic and viral sequences. Nucleic Acids Res 44:D286-D293.
