# Supplementary material for: Parallel Evolution of Group B Streptococcus Hypervirulent Clonal Complex 17 Unveils New Pathoadaptive Mutations
Source: mSystems. 2017 Sep 5;2(5):e00074-17. doi: 10.1128/mSystems.00074-17 (PMC5585690; doi:10.1128/mSystems.00074-17)
Supplement: TABLE S3 [file sys005172132st7.xlsx]

## Sheet: Table S3
Table S3. Genes with a statistically significant mutational bias detected in CC1, CC19 and CC23.
CC	Locus	Product	Functional categorya	Length (bp)	Mutations	NSb	Sc	dN/dSd	Densitye	Isolatesf
1	RDF_RS01005	ABC transporter ATP-binding protein	Amino acid transport and metabolism	933	10	8	2	1.10	10.72	99
1	RDF_RS01210	hypothetical protein	Amino acid transport and metabolism	1629	18	12	6	0.54	11.05	61
1	RDF_RS06995	peptidase T	Amino acid transport and metabolism	1221	13	9	4	0.59	10.65	27
1	RDF_RS08420	peptidase M24 family protein	Amino acid transport and metabolism	1068	11	6	5	0.34	10.30	54
19	SAH002_RS00440	threonine synthase	Amino acid transport and metabolism	1491	10	5	5	0.28	6.71	15
19	SAH002_RS01795	amino acid ABC transporter permease	Amino acid transport and metabolism	804	7	6	1	1.81	8.71	7
19	SAH002_RS01800	amino acid ABC transporter ATP-binding protein	Amino acid transport and metabolism	744	6	4	2	0.55	8.06	23
19	SAH002_RS03100	chorismate mutase	Amino acid transport and metabolism	276	4	3	1	0.73	14.49	4
19	SAH002_RS04315	group B oligopeptidase PepB	Amino acid transport and metabolism	1806	12	10	2	1.31	6.64	240
19	SAH002_RS04985	amino acid ABC transporter permease	Amino acid transport and metabolism	642	7	3	4	0.22	10.90	7
19	SAH002_RS07540	amino acid ABC transporter substrate-binding protein	Amino acid transport and metabolism	807	7	6	1	1.71	8.67	93
19	SAH002_RS08190	branched-chain amino acid ABC transporter substrate-binding protein	Amino acid transport and metabolism	1167	10	6	4	0.45	8.57	11
19	SAH002_RS08990	amino acid lyase	Amino acid transport and metabolism	1026	11	10	1	2.78	10.72	13
23	GBS_RS08535	ABC transporter ATP-binding protein	Amino acid transport and metabolism	711	7	4	3	0.39	9.85	11
23	GBS_RS10835	glycine/betaine ABC transporter ATP-binding protein	Amino acid transport and metabolism	723	6	3	3	0.27	8.30	295
1	RDF_RS01770	PTS cellobiose transporter subunit IIC	Carbohydrate transport and metabolism	1386	12	9	3	0.94	8.66	12
1	RDF_RS04630	glucose-1-phosphate adenylyltransferase	Carbohydrate transport and metabolism	1140	17	13	4	0.90	14.91	21
1	RDF_RS07230	MFS transporter	Carbohydrate transport and metabolism	1374	12	10	2	1.54	8.73	12
1	RDF_RS08375	PTS beta-glucoside transporter subunit EIIBCA	Carbohydrate transport and metabolism	1920	17	14	3	1.46	8.85	28
1	RDF_RS08630	transketolase	Carbohydrate transport and metabolism	1986	19	15	4	1.09	9.57	22
1	RDF_RS09205	PTS N-acetylglucosamine transporter subunit IIBC	Carbohydrate transport and metabolism	816	9	7	2	1.04	11.03	9
1	RDF_RS09210	PTS N-acetylgalactosamine transporter subunit IIC	Carbohydrate transport and metabolism	867	9	5	4	0.43	10.38	10
19	SAH002_RS01240	PTS ascorbate transporter subunit IIC	Carbohydrate transport and metabolism	1344	10	9	1	2.90	7.44	210
19	SAH002_RS02150	PTS mannose/fructose/sorbose transporter subunit IIC	Carbohydrate transport and metabolism	813	9	4	5	0.26	11.07	18
19	SAH002_RS03790	2-dehydro-3-deoxygluconokinase	Carbohydrate transport and metabolism	1026	8	5	3	0.45	7.80	19
19	SAH002_RS03830	beta-hexosamidase	Carbohydrate transport and metabolism	1791	13	11	2	1.51	7.26	25
19	SAH002_RS04290	glucosamine-6-phosphate deaminase	Carbohydrate transport and metabolism	702	6	5	1	1.33	8.55	8
19	SAH002_RS04565	glucose-1-phosphate adenylyltransferase subunit GlgD	Carbohydrate transport and metabolism	1134	9	6	3	0.53	7.94	20
19	SAH002_RS06045	phosphopentomutase	Carbohydrate transport and metabolism	1212	9	4	5	0.23	7.43	13
19	SAH002_RS08980	DUF4931 domain-containing protein	Carbohydrate transport and metabolism	765	7	6	1	1.47	9.15	6
23	GBS_RS01220	PTS beta-glucoside transporter subunit EIIBCA	Carbohydrate transport and metabolism	2031	17	14	3	1.44	8.37	300
23	GBS_RS07445	PTS fructose transporter subunit IIC	Carbohydrate transport and metabolism	1965	16	11	5	0.69	8.14	277
23	GBS_RS08865	dihydroxyacetone kinase subunit DhaK	Carbohydrate transport and metabolism	990	8	4	4	0.29	8.08	8
23	GBS_RS08880	glycerol transporter	Carbohydrate transport and metabolism	714	6	5	1	1.65	8.40	286
23	GBS_RS09835	PTS N-acetylgalactosamine transporter subunit IIC	Carbohydrate transport and metabolism	867	7	6	1	2.08	8.07	6
23	GBS_RS09860	hypothetical protein	Carbohydrate transport and metabolism	639	6	5	1	1.32	9.39	9
23	GBS_RS09970	protein lacX	Carbohydrate transport and metabolism	897	7	5	2	0.66	7.80	8
1	RDF_RS03325	cell division protein FtsK	Cell cycle control, cell division, chromosome partitioning	1386	14	10	4	0.66	10.10	16
19	SAH002_RS02830	cell division protein DivIVA	Cell cycle control, cell division, chromosome partitioning	771	7	5	2	0.64	9.08	240
19	SAH002_RS04920	cell division protein FtsK	Cell cycle control, cell division, chromosome partitioning	1386	10	8	2	1.06	7.22	25
19	SAH002_RS05995	tyrosine-protein kinase CpsD	Cell cycle control, cell division, chromosome partitioning	699	8	8	0	8.00	11.44	8
1	RDF_RS02405	UTP--glucose-1-phosphate uridylyltransferase	Cell wall/membrane/envelope biogenesis	900	10	9	1	2.61	11.11	9
1	RDF_RS03290	peptidase P60	Cell wall/membrane/envelope biogenesis	1002	11	6	5	0.35	10.98	15
1	RDF_RS03610	cell wall surface anchor protein	Cell wall/membrane/envelope biogenesis	1665	16	10	6	0.48	9.61	26
1	RDF_RS06115	glycosyl transferase family A	Cell wall/membrane/envelope biogenesis	984	20	19	1	4.73	20.33	21
1	RDF_RS06140	UDP-N-acetylglucosamine--LPS N-acetylglucosamine transferase	Cell wall/membrane/envelope biogenesis	450	11	10	1	2.67	24.44	18
1	RDF_RS06145	galactosyl transferase	Cell wall/membrane/envelope biogenesis	1389	34	32	2	4.16	24.48	41
19	SAH002_RS01830	penicillin-binding protein 1A	Cell wall/membrane/envelope biogenesis	2247	18	11	7	0.44	8.01	23
19	SAH002_RS03985	prolipoprotein diacylglyceryl transferase	Cell wall/membrane/envelope biogenesis	774	7	6	1	1.74	9.04	46
19	SAH002_RS04505	UDP-N-acetylglucosamine 1-carboxyvinyltransferase	Cell wall/membrane/envelope biogenesis	1260	9	4	5	0.25	7.14	13
19	SAH002_RS07410	class C sortase	Cell wall/membrane/envelope biogenesis	885	8	6	2	0.82	9.04	219
23	GBS_RS07990	glycosyl transferase family 8	Cell wall/membrane/envelope biogenesis	1197	9	7	2	0.90	7.52	298
23	GBS_RS08000	glycosyl transferase family 8	Cell wall/membrane/envelope biogenesis	1185	9	7	2	0.86	7.59	10
23	GBS_RS10470	hypothetical protein	Cell wall/membrane/envelope biogenesis	1197	9	7	2	0.91	7.52	10
19	SAH002_RS04045	6,7-dimethyl-8-ribityllumazine synthase	Coenzyme transport and metabolism	471	6	4	2	0.56	12.74	8
19	SAH002_RS04495	hydroxyethylthiazole kinase	Coenzyme transport and metabolism	771	7	2	5	0.12	9.08	10
1	RDF_RS06690	ABC transporter	Defense mechanisms	1755	19	13	6	0.59	10.83	54
23	GBS_RS07405	multidrug ABC transporter ATP-binding protein	Defense mechanisms	1740	11	8	3	0.78	6.32	13
23	GBS_RS08145	ABC transporter ATP-binding protein	Defense mechanisms	702	7	5	2	0.66	9.97	10
1	RDF_RS04655	ATP synthase subunit B	Energy production and conversion	498	6	5	1	1.39	12.05	6
1	RDF_RS05720	phosphate acetyltransferase	Energy production and conversion	999	10	8	2	1.14	10.01	19
1	RDF_RS06390	NAD(P)H nitroreductase	Energy production and conversion	603	7	7	0	7.00	11.61	9
1	RDF_RS09765	glycerol dehydrogenase	Energy production and conversion	1086	10	7	3	0.69	9.21	13
19	SAH002_RS00810	pyridine nucleotide-disulfide oxidoreductase	Energy production and conversion	1320	9	5	4	0.35	6.82	10
19	SAH002_RS03095	flavodoxin	Energy production and conversion	444	5	5	0	5.00	11.26	5
19	SAH002_RS06255	NAD(P)H nitroreductase	Energy production and conversion	603	13	11	2	1.50	21.56	52
23	GBS_RS06830	NAD(P)H nitroreductase	Energy production and conversion	603	7	7	0	7.00	11.61	8
1	RDF_RS00760	hypothetical protein	Function unknown	570	7	4	3	0.41	12.28	7
1	RDF_RS01350	hypothetical protein	Function unknown	279	5	4	1	1.07	17.92	7
1	RDF_RS01365	hypothetical protein	Function unknown	630	8	7	1	1.73	12.70	13
1	RDF_RS01675	hypothetical protein	Function unknown	684	9	8	1	2.14	13.16	366
1	RDF_RS01720	membrane protein	Function unknown	264	4	3	1	0.80	15.15	6
1	RDF_RS02965	sugar phosphate phosphatase	Function unknown	813	9	6	3	0.56	11.07	10
1	RDF_RS03245	ClbS/DfsB family four-helix bundle protein	Function unknown	519	6	2	4	0.12	11.56	16
1	RDF_RS03295	membrane protein	Function unknown	2178	17	13	4	0.96	7.81	338
1	RDF_RS03300	ATP/GTP-binding protein	Function unknown	2448	21	18	3	1.62	8.58	27
1	RDF_RS03315	hypothetical protein	Function unknown	222	4	3	1	0.93	18.02	4
1	RDF_RS03345	cell wall anchor protein	Function unknown	4032	32	27	5	1.60	7.94	47
1	RDF_RS03385	hypothetical protein	Function unknown	2280	18	15	3	1.35	7.89	39
1	RDF_RS03445	hypothetical protein	Function unknown	1593	17	12	5	0.66	10.67	33
1	RDF_RS03465	portal protein	Function unknown	1289	20	15	5	0.82	15.52	28
1	RDF_RS03510	hypothetical protein	Function unknown	3120	25	21	4	1.60	8.01	44
1	RDF_RS03520	carbamoylsarcosine amidase	Function unknown	2916	25	18	7	0.75	8.57	27
1	RDF_RS03605	YSIRK-targeted surface antigen transcriptional regulator	Function unknown	1209	30	28	2	3.80	24.81	39
1	RDF_RS03810	hypothetical protein	Function unknown	1446	14	13	1	3.60	9.68	22
1	RDF_RS03855	glucuronide permease	Function unknown	1551	16	12	4	0.89	10.32	19
1	RDF_RS03895	haloacid dehalogenase	Function unknown	813	10	7	3	0.59	12.30	15
1	RDF_RS04525	hypothetical protein	Function unknown	2262	19	16	3	1.36	8.40	31
1	RDF_RS04530	hypothetical protein	Function unknown	546	7	5	2	0.61	12.82	10
1	RDF_RS04540	ABC transporter permease	Function unknown	555	8	7	1	2.13	14.41	9
1	RDF_RS04865	internalin	Function unknown	2634	22	19	3	1.68	8.35	32
1	RDF_RS05265	hypothetical protein	Function unknown	1272	14	11	3	0.86	11.01	14
1	RDF_RS05275	CPBP family intramembrane metalloprotease	Function unknown	879	13	13	0	13.00	14.79	16
1	RDF_RS05320	galactoside O-acetyltransferase	Function unknown	549	8	6	2	0.82	14.57	11
1	RDF_RS05335	cell surface protein	Function unknown	573	7	4	3	0.36	12.22	359
1	RDF_RS05375	CHAP domain-containing protein	Function unknown	888	10	9	1	2.65	11.26	13
1	RDF_RS05405	hypothetical protein	Function unknown	294	5	3	2	0.35	17.01	5
1	RDF_RS05475	virulence factor EsxA	Function unknown	291	5	2	3	0.18	17.18	8
1	RDF_RS05890	hypothetical protein	Function unknown	1284	12	10	2	1.33	9.35	14
1	RDF_RS05950	hypothetical protein	Function unknown	249	5	1	4	0.08	20.08	23
1	RDF_RS05955	membrane protein	Function unknown	246	5	1	4	0.08	20.33	48
1	RDF_RS06085	neuD protein	Function unknown	630	8	7	1	2.04	12.70	8
1	RDF_RS06105	capsular polysaccharide biosynthesis protein	Function unknown	957	13	8	5	0.41	13.58	14
1	RDF_RS06120	glycosyl transferase family A	Function unknown	888	14	11	3	0.85	15.77	21
1	RDF_RS06215	acetyl esterase	Function unknown	788	8	5	3	0.44	10.15	12
1	RDF_RS06515	hypothetical protein	Function unknown	309	5	4	1	1.12	16.18	6
1	RDF_RS06755	transposase	Function unknown	381	7	7	0	7.00	18.37	7
1	RDF_RS06790	hypothetical protein	Function unknown	1635	14	10	4	0.70	8.56	14
1	RDF_RS07095	transcriptional regulator	Function unknown	1530	15	13	2	1.72	9.80	22
1	RDF_RS07295	accessory Sec system protein Asp3	Function unknown	993	10	10	0	10.00	10.07	9
1	RDF_RS07300	accessory Sec system protein Asp2	Function unknown	1560	14	11	3	0.97	8.97	28
1	RDF_RS07350	hypothetical protein	Function unknown	1191	21	12	9	0.54	17.63	354
1	RDF_RS07355	transcriptional regulator	Function unknown	1494	14	14	0	14.00	9.37	362
1	RDF_RS07500	hypothetical protein	Function unknown	195	4	3	1	0.67	20.51	4
1	RDF_RS07700	NAD(P)-dependent oxidoreductase	Function unknown	957	12	6	6	0.27	12.54	14
1	RDF_RS08515	hypothetical protein	Function unknown	483	6	6	0	6.00	12.42	14
1	RDF_RS08615	hypothetical protein	Function unknown	636	14	11	3	1.10	22.01	37
1	RDF_RS08685	hypothetical protein	Function unknown	351	7	5	2	0.62	19.94	10
1	RDF_RS09585	hypothetical protein	Function unknown	471	8	7	1	1.76	16.99	9
1	RDF_RS09835	peptidoglycan linked protein	Function unknown	2450	32	23	9	0.61	13.06	269
1	RDF_RS09945	hypothetical protein	Function unknown	144	3	3	0	3.00	20.83	3
1	RDF_RS10245	hypothetical protein	Function unknown	258	4	3	1	0.73	15.50	6
19	SAH002_RS00025	hypothetical protein	Function unknown	204	4	2	2	0.27	19.61	237
19	SAH002_RS00250	CHAP domain-containing protein	Function unknown	1344	10	6	4	0.47	7.44	232
19	SAH002_RS00325	peptidoglycan-binding protein LysM	Function unknown	1305	10	9	1	2.89	7.66	11
19	SAH002_RS00915	hypothetical protein	Function unknown	291	5	5	0	5.00	17.18	16
19	SAH002_RS01570	hypothetical protein	Function unknown	807	7	6	1	1.65	8.67	69
19	SAH002_RS02015	hypothetical protein	Function unknown	666	6	6	0	6.00	9.01	13
19	SAH002_RS02090	beta-ketoacyl-ACP reductase	Function unknown	735	6	6	0	6.00	8.16	6
19	SAH002_RS02135	membrane protein	Function unknown	1062	11	8	3	0.76	10.36	10
19	SAH002_RS02170	membrane protein	Function unknown	612	6	5	1	1.32	9.80	8
19	SAH002_RS02195	hypothetical protein	Function unknown	297	4	4	0	4.00	13.47	16
19	SAH002_RS02210	hypothetical protein	Function unknown	186	3	3	0	3.00	16.13	3
19	SAH002_RS02360	hypothetical protein	Function unknown	135	3	2	1	0.41	22.22	11
19	SAH002_RS02525	cupin	Function unknown	396	5	4	1	1.10	12.63	7
19	SAH002_RS02570	YSIRK signal domain/LPXTG anchor domain surface protein	Function unknown	1326	10	6	4	0.44	7.54	17
19	SAH002_RS02640	oxidoreductase	Function unknown	960	8	6	2	0.86	8.33	8
19	SAH002_RS02725	biotin transporter BioY	Function unknown	540	6	4	2	0.69	11.11	13
19	SAH002_RS03010	thioesterase	Function unknown	711	6	6	0	6.00	8.44	94
19	SAH002_RS03180	CsbD family protein	Function unknown	201	3	2	1	0.54	14.93	7
19	SAH002_RS03520	YSIRK-targeted surface antigen transcriptional regulator	Function unknown	1209	11	7	4	0.48	9.10	75
19	SAH002_RS03555	hypothetical protein	Function unknown	606	8	6	2	0.89	13.20	10
19	SAH002_RS03585	antibiotic ABC transporter permease	Function unknown	819	7	5	2	0.70	8.55	8
19	SAH002_RS03655	hypothetical protein	Function unknown	342	5	3	2	0.38	14.62	56
19	SAH002_RS03740	cytochrome o ubiquinol oxidase	Function unknown	639	6	4	2	0.60	9.39	7
19	SAH002_RS03765	hypothetical protein	Function unknown	582	6	3	3	0.31	10.31	6
19	SAH002_RS03820	dioxygenase	Function unknown	840	7	7	0	7.00	8.33	20
19	SAH002_RS03975	phage shock protein C	Function unknown	264	4	2	2	0.28	15.15	5
19	SAH002_RS04150	cell wall surface anchor protein	Function unknown	1539	15	12	3	1.22	9.75	51
19	SAH002_RS04650	hypothetical protein	Function unknown	903	7	5	2	0.70	7.75	14
19	SAH002_RS04835	hypothetical protein	Function unknown	639	6	6	0	6.00	9.39	8
19	SAH002_RS04925	hypothetical protein	Function unknown	387	6	6	0	6.00	15.50	5
19	SAH002_RS05040	NADH oxidase	Function unknown	1371	10	7	3	0.65	7.29	66
19	SAH002_RS05310	acetyltransferase	Function unknown	549	5	4	1	1.09	9.11	6
19	SAH002_RS05370	N-acetylmuramoyl-L-alanine amidase	Function unknown	261	4	3	1	0.91	15.33	4
19	SAH002_RS05545	NAD(P)H-dependent oxidoreductase	Function unknown	603	6	5	1	1.39	9.95	12
19	SAH002_RS05550	NADPH-dependent FMN reductase	Function unknown	1236	9	5	4	0.35	7.28	183
19	SAH002_RS05875	hypothetical protein	Function unknown	624	6	3	3	0.26	9.62	6
19	SAH002_RS07700	aldo/keto reductase	Function unknown	843	9	5	4	0.34	10.68	27
19	SAH002_RS07825	nucleotidyltransferase	Function unknown	804	8	6	2	0.73	9.95	56
19	SAH002_RS07990	VOC family protein	Function unknown	414	5	4	1	0.99	12.08	7
19	SAH002_RS08975	pyridine nucleotide-disulfide oxidoreductase	Function unknown	1173	9	5	4	0.36	7.67	225
19	SAH002_RS09020	CHAP domain-containing protein	Function unknown	510	6	3	3	0.28	11.76	91
19	SAH002_RS09135	hypothetical protein	Function unknown	1293	10	5	5	0.26	7.73	11
19	SAH002_RS09290	hypothetical protein	Function unknown	618	6	6	0	6.00	9.71	12
19	SAH002_RS09820	hypothetical protein	Function unknown	471	5	5	0	5.00	10.62	6
19	SAH002_RS10170	YSIRK signal domain/LPXTG anchor domain surface protein	Function unknown	1893	17	15	2	2.01	8.98	24
23	GBS_RS00250	CHAP domain-containing protein	Function unknown	1344	12	8	4	0.63	8.93	15
23	GBS_RS00920	membrane protein	Function unknown	1875	12	10	2	1.30	6.40	18
23	GBS_RS01125	CPBP family intramembrane metalloprotease	Function unknown	666	7	6	1	1.64	10.51	8
23	GBS_RS01660	hypothetical protein	Function unknown	543	6	4	2	0.57	11.05	309
23	GBS_RS03740	hypothetical protein	Function unknown	819	7	5	2	0.61	8.55	310
23	GBS_RS05540	hypothetical protein	Function unknown	282	4	3	1	0.74	14.18	297
23	GBS_RS08095	aldo/keto reductase	Function unknown	843	7	5	2	0.68	8.30	290
23	GBS_RS08440	molecular chaperone	Function unknown	612	6	5	1	1.25	9.80	16
23	GBS_RS08530	CBS domain-containing protein	Function unknown	660	6	5	1	1.46	9.09	11
23	GBS_RS08615	segregation/condensation protein A	Function unknown	708	7	5	2	0.58	9.89	15
23	GBS_RS09370	pyridine nucleotide-disulfide oxidoreductase	Function unknown	1173	11	5	6	0.24	9.38	16
23	GBS_RS09415	CHAP domain-containing protein	Function unknown	510	5	4	1	1.14	9.80	286
23	GBS_RS09530	hypothetical protein	Function unknown	1293	9	5	4	0.32	6.96	46
23	GBS_RS09875	hypothetical protein	Function unknown	1362	10	9	1	2.10	7.34	13
23	GBS_RS10190	hypothetical protein	Function unknown	309	4	4	0	4.00	12.94	7
23	GBS_RS10485	YSIRK signal domain/LPXTG anchor domain surface protein	Function unknown	1932	16	13	3	1.16	8.28	16
23	GBS_RS10555	ABC transporter permease	Function unknown	897	7	6	1	1.90	7.80	9
1	RDF_RS01230	nickel ABC transporter ATP-binding protein	General function prediction only	627	7	4	3	0.34	11.16	7
1	RDF_RS02750	long-chain-fatty-acid--CoA ligase	General function prediction only	1230	12	11	1	2.92	9.76	29
1	RDF_RS09405	GTP pyrophosphokinase	General function prediction only	2217	18	17	1	4.49	8.12	38
23	GBS_RS08945	EamA family transporter	General function prediction only	915	7	4	3	0.40	7.65	8
1	RDF_RS04945	hypothetical protein	Inorganic ion transport and metabolism	330	5	4	1	1.04	15.15	5
1	RDF_RS05870	choline transporter	Inorganic ion transport and metabolism	1548	13	9	4	0.70	8.40	365
1	RDF_RS05920	GntR family transcriptional regulator	Inorganic ion transport and metabolism	642	16	14	2	1.94	24.92	18
1	RDF_RS07905	trk system potassium uptake protein trkH	Inorganic ion transport and metabolism	1440	15	13	2	1.95	10.42	16
1	RDF_RS08090	V-type Na+ -ATPase subunit J	Inorganic ion transport and metabolism	1380	13	12	1	3.66	9.42	36
1	RDF_RS08095	potassium transporter Trk	Inorganic ion transport and metabolism	672	8	5	3	0.48	11.90	7
1	RDF_RS09155	sodium:hydrogen antiporter	Inorganic ion transport and metabolism	2070	18	15	3	1.47	8.70	69
1	RDF_RS09535	phosphate ABC transporter permease subunit PstC	Inorganic ion transport and metabolism	846	9	8	1	2.50	10.64	10
19	SAH002_RS04025	manganese transporter	Inorganic ion transport and metabolism	1341	9	7	2	1.08	6.71	49
19	SAH002_RS04825	haloacid dehalogenase	Inorganic ion transport and metabolism	2793	16	13	3	1.25	5.73	41
19	SAH002_RS05750	glycine/betaine ABC transporter permease	Inorganic ion transport and metabolism	1548	12	8	4	0.62	7.75	25
19	SAH002_RS06410	copper-translocating P-type ATPase	Inorganic ion transport and metabolism	2130	17	16	1	4.61	7.98	61
19	SAH002_RS07355	ferrichrome ABC transporter permease	Inorganic ion transport and metabolism	1002	8	5	3	0.53	7.98	9
19	SAH002_RS07880	peptide ABC transporter permease	Inorganic ion transport and metabolism	945	9	8	1	2.35	9.52	100
19	SAH002_RS08230	Trk system potassium transporter TrkH	Inorganic ion transport and metabolism	1440	15	13	2	1.95	10.42	20
19	SAH002_RS08415	V-type Na+ -ATPase subunit J	Inorganic ion transport and metabolism	1380	10	7	3	0.71	7.25	131
19	SAH002_RS08470	O-sialoglycoprotein endopeptidase	Inorganic ion transport and metabolism	825	7	5	2	0.66	8.48	10
19	SAH002_RS09680	iron ABC transporter substrate-binding protein	Inorganic ion transport and metabolism	1038	8	4	4	0.28	7.71	20
23	GBS_RS00800	carbonate dehydratase	Inorganic ion transport and metabolism	498	5	5	0	5.00	10.04	16
23	GBS_RS01200	peptide ABC transporter permease	Inorganic ion transport and metabolism	978	11	11	0	11.00	11.25	298
23	GBS_RS08780	V-type Na+ -ATPase subunit J	Inorganic ion transport and metabolism	1380	37	36	1	10.94	26.81	77
23	GBS_RS09780	sodium:hydrogen antiporter	Inorganic ion transport and metabolism	2070	14	10	4	0.73	6.76	21
19	SAH002_RS06845	conjugal transfer protein TraG	Intracellular trafficking, secretion, and vesicular transport	1818	13	9	4	0.62	7.15	16
19	SAH002_RS07625	preprotein translocase subunit SecA	Intracellular trafficking, secretion, and vesicular transport	1041	8	6	2	0.78	7.68	34
23	GBS_RS11090	competence protein CglA	Intracellular trafficking, secretion, and vesicular transport	972	10	9	1	2.41	10.29	26
1	RDF_RS06660	phosphomevalonate kinase	Lipid transport and metabolism	993	10	6	4	0.40	10.07	20
19	SAH002_RS00015	diacylglycerol kinase	Lipid transport and metabolism	882	7	6	1	1.60	7.94	11
19	SAH002_RS04195	1-acyl-sn-glycerol-3-phosphate acyltransferase	Lipid transport and metabolism	741	6	3	3	0.26	8.10	6
19	SAH002_RS05410	cardiolipin synthase	Lipid transport and metabolism	1596	11	7	4	0.47	6.89	63
19	SAH002_RS06990	phosphomevalonate kinase	Lipid transport and metabolism	993	9	9	0	9.00	9.06	50
1	RDF_RS00380	phosphoribosylamine--glycine ligase	Nucleotide transport and metabolism	1266	12	7	5	0.42	9.48	15
1	RDF_RS00390	5-(carboxyamino)imidazole ribonucleotide synthase	Nucleotide transport and metabolism	1092	12	7	5	0.42	10.99	13
1	RDF_RS04490	uridine kinase	Nucleotide transport and metabolism	630	7	4	3	0.35	11.11	8
1	RDF_RS05495	carbamoyl phosphate synthase small subunit	Nucleotide transport and metabolism	1077	12	8	4	0.55	11.14	33
1	RDF_RS05500	aspartate carbamoyltransferase	Nucleotide transport and metabolism	924	11	10	1	2.60	11.90	23
1	RDF_RS05505	dihydroorotase	Nucleotide transport and metabolism	1293	12	9	3	0.85	9.28	12
19	SAH002_RS00290	phosphoribosylformylglycinamidine synthase	Nucleotide transport and metabolism	3726	22	16	6	0.79	5.90	75
19	SAH002_RS00315	bifunctional purine biosynthesis protein PurH	Nucleotide transport and metabolism	1548	11	8	3	0.78	7.11	228
19	SAH002_RS00380	phosphoribosylamine--glycine ligase	Nucleotide transport and metabolism	1266	17	15	2	2.27	13.43	26
19	SAH002_RS02690	phosphoesterase	Nucleotide transport and metabolism	1333	9	5	4	0.31	6.75	11
19	SAH002_RS02940	dihydroorotate dehydrogenase	Nucleotide transport and metabolism	933	9	7	2	0.94	9.65	10
23	GBS_RS00380	phosphoribosylamine--glycine ligase	Nucleotide transport and metabolism	1263	10	8	2	1.20	7.92	24
23	GBS_RS00385	5-(carboxyamino)imidazole ribonucleotide mutase	Nucleotide transport and metabolism	492	6	4	2	0.65	12.20	7
23	GBS_RS02965	phosphoesterase	Nucleotide transport and metabolism	1335	10	8	2	1.04	7.49	297
23	GBS_RS10045	2',3'-cyclic-nucleotide 2'-phosphodiesterase	Nucleotide transport and metabolism	2403	15	12	3	1.15	6.24	18
1	RDF_RS03755	hypothetical protein	Posttranslational modification, protein turnover, chaperones	3318	24	22	2	2.93	7.23	29
1	RDF_RS04365	glutathione-dependent reductase	Posttranslational modification, protein turnover, chaperones	957	11	9	2	1.19	11.49	12
1	RDF_RS06470	peptidase C5	Posttranslational modification, protein turnover, chaperones	3325	25	20	5	1.08	7.52	37
1	RDF_RS09095	molecular chaperone Hsp33	Posttranslational modification, protein turnover, chaperones	876	9	7	2	1.00	10.27	21
19	SAH002_RS02475	hypothetical protein	Posttranslational modification, protein turnover, chaperones	3702	20	10	10	0.27	5.40	87
23	GBS_RS04500	glutathione-dependent reductase	Posttranslational modification, protein turnover, chaperones	957	11	7	4	0.46	11.49	19
1	RDF_RS03170	transposase	Replication, recombination and repair	612	8	8	0	8.00	13.07	20
1	RDF_RS03365	DNA polymerase I	Replication, recombination and repair	1956	17	12	5	0.66	8.69	19
1	RDF_RS03590	transposase	Replication, recombination and repair	750	11	9	2	1.09	14.67	23
1	RDF_RS06400	excinuclease ABC subunit C	Replication, recombination and repair	1782	15	11	4	0.72	8.42	15
1	RDF_RS06455	transposase	Replication, recombination and repair	234	5	5	0	5.00	21.37	10
19	SAH002_RS02595	integrase	Replication, recombination and repair	300	4	2	2	0.25	13.33	4
19	SAH002_RS03505	transposase	Replication, recombination and repair	750	8	5	3	0.40	10.67	22
19	SAH002_RS04770	CRISPR-associated endonuclease Cas2	Replication, recombination and repair	342	5	5	0	5.00	14.62	5
23	GBS_RS04735	DNA ligase (NAD(+)) LigA	Replication, recombination and repair	1959	12	6	6	0.28	6.13	15
23	GBS_RS06895	transposase	Replication, recombination and repair	234	5	3	2	0.33	21.37	8
1	RDF_RS01905	DNA-binding response regulator	Signal transduction mechanisms	591	9	9	0	9.00	15.23	367
1	RDF_RS01960	DNA-binding response regulator	Signal transduction mechanisms	642	8	7	1	1.92	12.46	7
1	RDF_RS03555	serine/threonine protein kinase	Signal transduction mechanisms	1506	14	9	5	0.45	9.30	14
1	RDF_RS05340	hypothetical protein	Signal transduction mechanisms	1485	13	10	3	1.00	8.75	19
1	RDF_RS08060	two-component sensor histidine kinase	Signal transduction mechanisms	1506	13	8	5	0.42	8.63	14
1	RDF_RS08555	universal stress protein UspA	Signal transduction mechanisms	453	10	9	1	2.56	22.08	10
19	SAH002_RS01880	sensor histidine kinase	Signal transduction mechanisms	1086	12	10	2	1.27	11.05	45
19	SAH002_RS01885	transcriptional regulator	Signal transduction mechanisms	591	12	12	0	12.00	20.30	236
19	SAH002_RS01925	serine/threonine protein kinase	Signal transduction mechanisms	1956	15	13	2	1.97	7.67	16
19	SAH002_RS08385	two-component sensor histidine kinase	Signal transduction mechanisms	1506	10	8	2	1.05	6.64	18
19	SAH002_RS08885	universal stress protein UspA	Signal transduction mechanisms	453	11	10	1	2.85	24.28	194
19	SAH002_RS09175	DNA-binding response regulator	Signal transduction mechanisms	675	9	8	1	2.23	13.33	57
23	GBS_RS01175	sensor protein LytS	Signal transduction mechanisms	1746	15	9	6	0.42	8.59	309
23	GBS_RS09565	two-component sensor histidine kinase	Signal transduction mechanisms	1188	10	8	2	1.06	8.42	13
23	GBS_RS09810	Crp/Fnr family transcriptional regulator	Signal transduction mechanisms	645	7	7	0	7.00	10.85	15
23	GBS_RS10445	two-component sensor histidine kinase	Signal transduction mechanisms	1389	13	11	2	1.36	9.36	28
1	RDF_RS02910	ArgR family transcriptional regulator	Transcription	474	6	2	4	0.13	12.66	5
1	RDF_RS03340	TetR family transcriptional regulator	Transcription	531	21	16	5	0.74	39.55	66
1	RDF_RS04435	transcriptional regulator	Transcription	216	5	4	1	1.15	23.15	5
1	RDF_RS07245	LacI family transcriptional regulator	Transcription	1029	13	11	2	1.54	12.63	21
1	RDF_RS07450	ribonuclease R	Transcription	2406	19	12	7	0.47	7.90	25
1	RDF_RS08200	MerR family transcriptional regulator	Transcription	714	8	8	0	8.00	11.20	9
19	SAH002_RS00720	heat-inducible transcriptional repressor HrcA	Transcription	1035	9	9	0	9.00	8.70	240
19	SAH002_RS04640	N-acetyltransferase	Transcription	522	5	5	0	5.00	9.58	8
19	SAH002_RS07110	DeoR family transcriptional regulator	Transcription	810	7	4	3	0.37	8.64	68
19	SAH002_RS07580	LacI family transcriptional regulator	Transcription	1029	8	7	1	1.94	7.77	95
19	SAH002_RS07915	LysR family transcriptional regulator	Transcription	906	8	5	3	0.45	8.83	22
23	GBS_RS00585	DNA-directed RNA polymerase subunit alpha	Transcription	939	8	5	3	0.49	8.52	294
23	GBS_RS10675	arginine repressor	Transcription	447	6	4	2	0.57	13.42	311
1	RDF_RS00570	30S ribosomal protein S13	Translation, ribosomal structure and biogenesis	366	5	3	2	0.48	13.66	5
1	RDF_RS02625	GNAT family acetyltransferase	Translation, ribosomal structure and biogenesis	569	7	6	1	1.79	12.30	9
1	RDF_RS02630	N-acetyltransferase	Translation, ribosomal structure and biogenesis	585	8	5	3	0.46	13.68	10
1	RDF_RS02830	RNA-binding protein	Translation, ribosomal structure and biogenesis	789	10	8	2	1.09	12.67	10
1	RDF_RS08865	16S rRNA (adenine(1518)-N(6)/adenine(1519)-N(6))- dimethyltransferase	Translation, ribosomal structure and biogenesis	873	9	5	4	0.36	10.31	12
19	SAH002_RS07695	16S rRNA pseudouridine(516) synthase	Translation, ribosomal structure and biogenesis	723	7	3	4	0.20	9.68	7
19	SAH002_RS07890	50S ribosomal protein L1	Translation, ribosomal structure and biogenesis	690	6	5	1	1.53	8.70	10
23	GBS_RS01595	GNAT family acetyltransferase	Translation, ribosomal structure and biogenesis	561	6	5	1	1.18	10.70	6
23	GBS_RS01605	GNAT family acetyltransferase	Translation, ribosomal structure and biogenesis	708	9	5	4	0.31	12.71	11
23	GBS_RS08085	amidase	Translation, ribosomal structure and biogenesis	2043	16	14	2	1.96	7.83	20
23	GBS_RS09090	elongation factor P	Translation, ribosomal structure and biogenesis	561	5	3	2	0.43	8.91	6
23	GBS_RS10715	50S ribosomal protein L33	Translation, ribosomal structure and biogenesis	150	3	0	3	0.00	20.00	24
aFunctional classification obtained with the eggNOG database v4.5 (1).
bNumber of nonsynomyous mutations.
cNumber of synonymous mutations.
dNormalized ratio of nonsynonymous to synonymous substitutions. In the absence of synonymous mutations, dN/dS is indicated as the number of nonsynonymous changes.
eNumber of SNPs per kb.
fNumber of isolates polymorphic in relation to the reference sequence.
References
1. Huerta-Cepas J, Szklarczyk D, Forslund K, Cook H, Heller D, Walter MC, Rattei T, Mende DR, Sunagawa S, Kuhn M, Jensen LJ, von Mering C, Bork P. 2016. eggNOG 4.5: a hierarchical orthology framework with improved functional annotations for eukaryotic, prokaryotic and viral sequences. Nucleic Acids Res 44:D286-D293.
