# Supplementary material for: Parallel Evolution of Group B Streptococcus Hypervirulent Clonal Complex 17 Unveils New Pathoadaptive Mutations
Source: mSystems. 2017 Sep 5;2(5):e00074-17. doi: 10.1128/mSystems.00074-17 (PMC5585690; doi:10.1128/mSystems.00074-17)
Supplement: TABLE S4 [file sys005172132st8.xlsx]

## Sheet: Table S4
Table S4. Non-coding regions with a statistically significant mutational bias detected in CC17.
Region	Upstream			Downstream			Mutations	Length (bp)	Densitya	Isolatesb	P valuec
	Locus	Strand	Product	Locus	Strand	Product
IR1	GBSCOH1_RS00010	+	DNA polymerase III subunit beta	GBSCOH1_RS00015d	+	diacylglycerol kinase	3*	69	43.48	5	0.0299
IR2	GBSCOH1_RS00275	+	acyl carrier protein	GBSCOH1_RS00280	+	phosphoribosylaminoimidazolesuccinocarboxamide synthase	4	123	32.52	5	0.0324
IR3	GBSCOH1_RS00370d	-	RpiR family transcriptional regulator	GBSCOH1_RS00375d	+	phosphoribosylamine--glycine ligase	10*	281	35.59	12	0.0005*
IR4	GBSCOH1_RS00425	+	acyltransferase	GBSCOH1_RS00430	+	bifunctional acetaldehyde-CoA/alcohol dehydrogenase	6	268	22.39	13	0.0475
IR5	GBSCOH1_RS00825	+	glutamate--tRNA ligase	GBSCOH1_RS00830	-	D-ribose ABC transporter substrate-binding protein	3	39	76.92	2	0.0067
IR6	GBSCOH1_RS00925	-	hypothetical protein	GBSCOH1_RS00930	-	peptide ABC transporter ATP-binding protein	9*	341	26.39	11	0.0067
IR7	GBSCOH1_RS01080	+	penicillin-binding protein 1B	GBSCOH1_RS01085	+	DNA-directed RNA polymerase subunit beta	11	523	21.03	42	0.0143
IR8	GBSCOH1_RS01575	-	glycosyl transferase family 2	GBSCOH1_RS01580	-	hypothetical protein	6	263	22.81	9	0.0442
IR9	GBSCOH1_RS01765	+	hypothetical protein	GBSCOH1_RS01770	+	cell cycle protein GpsB	6*	120	50.00	9	0.0012
IR10	GBSCOH1_RS01905	+	PTS cellobiose transporter subunit IIC	GBSCOH1_RS01910	+	glycyl radical enzyme	6*	180	33.33	73	0.0087
IR11	GBSCOH1_RS01940	+	competence protein	GBSCOH1_RS01945e	+	ribosome-associated factor Y	4	76	52.63	6	0.0067
IR12	GBSCOH1_RS02095e	+	membrane protein	GBSCOH1_RS02100	+	guanine permease	11*	102	107.84	85	8.34 x 10-9*
IR13	GBSCOH1_RS02190	-	esterase	GBSCOH1_RS02195	+	uracil phosphoribosyltransferase	10*	162	61.73	133	5.73 x 10-6*
IR14	GBSCOH1_RS02255	+	tRNA guanosine(34) transglycosylase Tgt	GBSCOH1_RS02260	+	hypothetical protein	4	108	37.04	621	0.0215
IR15	GBSCOH1_RS02405	+	GNAT family N-acetyltransferase	GBSCOH1_RS02410e	+	reticulocyte-binding protein	10*	188	53.19	48	2.03 x 10-5*
IR16	GBSCOH1_RS02415e	+	glycosyl transferase family 2	GBSCOH1_RS02420	+	ribonucleoside-diphosphate reductase	10*	553	18.08	162	0.0451
IR17	GBSCOH1_RS02500	-	YSIRK-targeted surface antigen transcriptional regulator	GBSCOH1_RS02505	+	Alpha-like surface protein Rib	8*	246	32.52	29	0.0031
IR18	GBSCOH1_RS02505	+	Alpha-like surface protein Rib	GBSCOH1_RS02510	+	DNA-damage-inducible protein J	14*	711	19.69	99	0.0107
IR19	GBSCOH1_RS02670	-	biotin synthase	GBSCOH1_RS02675	+	hypothetical protein	8	124	64.52	76	3.56 x 10-5*
IR20	GBSCOH1_RS03020	+	peptidase C69	GBSCOH1_RS03025	+	zinc ABC transporter substrate-binding protein AdcA	5	141	35.46	6	0.0126
IR21	GBSCOH1_RS03025	+	zinc ABC transporter substrate-binding protein AdcA	GBSCOH1_RS03030	-	50S ribosomal protein L31 type B	4	112	35.71	3	0.0242
IR22	GBSCOH1_RS03215	+	cell wall surface anchor protein	GBSCOH1_RS03220	-	transposase	6	120	50.00	6	0.0012
IR23	GBSCOH1_RS03415	+	hypothetical protein	GBSCOH1_RS03420	+	hypothetical protein	2	34	58.82	3	0.0432
IR24	GBSCOH1_RS03490	+	lactate dehydrogenase	GBSCOH1_RS03495	+	glucuronide permease	13*	207	62.80	35	1.99 x 10-7*
IR25	GBSCOH1_RS03510	+	GntR family transcriptional regulator	GBSCOH1_RS03515d	+	2-dehydro-3-deoxyphosphooctonate aldolase	4*	116	34.48	42	0.0270
IR26	GBSCOH1_RS03850	+	UDP-N-acetylmuramoyl-tripeptide--D-alanyl-D- alanine ligase	GBSCOH1_RS03855d	+	MFS transporter	6	186	32.26	400	0.0101
IR27	GBSCOH1_RS03980	+	gluconate:proton symporter	GBSCOH1_RS03985	+	hypothetical protein	4	100	40.00	11	0.0168
IR28	GBSCOH1_RS03995	-	tRNA preQ1(34) S-adenosylmethionine ribosyltransferase-isomerase QueA	GBSCOH1_RS04000	+	membrane protein	9	152	59.21	10	2.29 x 10-5*
IR29	GBSCOH1_RS04165	+	hypothetical protein	GBSCOH1_RS04170	+	hypothetical protein	21*	258	81.40	40	3.64 x 10-13*
IR30	GBSCOH1_RS04195	+	ABC transporter	GBSCOH1_RS04200	+	thiaminase II	3	83	36.14	4	0.0473
IR31	GBSCOH1_RS04410	+	dihydrolipoyl dehydrogenase	GBSCOH1_RS04415	+	lipoate--protein ligase A	4	97	41.24	6	0.0152
IR32	GBSCOH1_RS04495	+	type II-A CRISPR-associated protein Csn2	GBSCOH1_RS04505	+	nucleoside-diphosphate kinase	18	1088	16.54	21	0.0214
IR33	GBSCOH1_RS04550	+	membrane protein	GBSCOH1_RS04555	-	hypothetical protein	2	36	55.56	2	0.0478
IR34	GBSCOH1_RS04660	-	L-lactate dehydrogenase	GBSCOH1_RS04665	+	DNA gyrase subunit A	6*	238	25.21	58	0.0295
IR35	GBSCOH1_RS04970d,e	-	CAAX amino protease	GBSCOH1_RS04975	-	permease	10*	105	95.24	15	1.23 x 10-7*
IR36	GBSCOH1_RS05010	-	iron ABC transporter permease	GBSCOH1_RS05015	-	galactoside O-acetyltransferase	9	239	37.66	250	0.0006*
IR37	GBSCOH1_RS05030	-	cell surface protein	GBSCOH1_RS05035	-	hypothetical protein	6	201	29.85	6	0.0143
IR38	GBSCOH1_RS05060	-	hypothetical protein	GBSCOH1_RS05065	-	hypothetical protein	4*	107	37.38	17	0.0209
IR39	GBSCOH1_RS05090	-	hypothetical protein	GBSCOH1_RS05095	-	cell division protein FtsK	1	4	250.00	20	0.0378
IR40	GBSCOH1_RS05160	-	membrane protein	GBSCOH1_RS05165	-	ABC transporter ATP-binding protein	3	39	76.92	3	0.0067
IR41	GBSCOH1_RS05180d,e	-	fibronectin-binding protein FbsA	GBSCOH1_RS05185	-	cardiolipin synthase	14*	688	20.35	26	0.0083
IR42	GBSCOH1_RS05335	-	guanosine monophosphate reductase	GBSCOH1_RS05340	-	multidrug MFS transporter	7	203	34.48	8	0.0040
IR43	GBSCOH1_RS05525	-	membrane protein	GBSCOH1_RS05530e	-	hypothetical protein	6	107	56.07	24	0.0007*
IR44	GBSCOH1_RS05530e	-	hypothetical protein	GBSCOH1_RS05535e	+	kinase	12*	478	25.10	37	0.0029
IR45	GBSCOH1_RS05535e	+	kinase	GBSCOH1_RS05540	+	transcriptional regulator	7	196	35.71	12	0.0033
IR46	GBSCOH1_RS05600d	-	membrane protein	GBSCOH1_RS05605	-	ATP-dependent DNA helicase PcrA	11*	411	26.76	18	0.0026
IR47	GBSCOH1_RS05870	-	acetolactate synthase	GBSCOH1_RS05875	-	hypothetical protein	4	109	36.70	112	0.0222
IR48	GBSCOH1_RS05985	-	pullulanase	GBSCOH1_RS05990	-	hypothetical protein	8*	168	47.62	11	0.0003*
IR49	GBSCOH1_RS06195	-	homocysteine S-methyltransferase	GBSCOH1_RS06200	-	amino acid transporter	1	4	250.00	1	0.0378
IR50	GBSCOH1_RS06210d	-	hypothetical protein	GBSCOH1_RS06215d	+	TetR family transcriptional regulator	8	271	29.52	27	0.0054
IR51	GBSCOH1_RS06250	+	hydroxymethylglutaryl-CoA reductase, degradative	GBSCOH1_RS06255	+	hypothetical protein	4	91	43.96	3	0.0123
IR52	GBSCOH1_RS06325	-	MarR family transcriptional regulator	GBSCOH1_RS06330	+	bifunctional metallophosphatase/5'-nucleotidase	6	268	22.39	6	0.0475
IR53	GBSCOH1_RS06415	-	hypothetical protein	GBSCOH1_RS06420	-	2-dehydropantoate 2-reductase	6	211	28.44	119	0.0177
IR54	GBSCOH1_RS06600d	-	cell wall anchor Srr2	GBSCOH1_RS06605	-	hypothetical protein	14*	740	18.92	20	0.0146
IR55	GBSCOH1_RS06895	-	Fe-S oxidoreductase	GBSCOH1_RS06900	-	amino acid ABC transporter substrate-binding protein	3	82	36.59	2	0.0459
IR56	GBSCOH1_RS06955	+	maltose ABC transporter permease	GBSCOH1_RS06960	+	peptide ABC transporter permease	7	230	30.43	8	0.0077
IR57	GBSCOH1_RS06985	-	peptidase	GBSCOH1_RS06990	-	excinuclease ABC subunit B	7	242	28.93	13	0.0100
IR58	GBSCOH1_RS07165	-	polyketide synthesis methyltransferase	GBSCOH1_RS07170	-	DNA mismatch repair protein MutT	7	321	21.81	7	0.0382
IR59	GBSCOH1_RS07235	-	nickel ABC transporter, nickel/metallophore periplasmic binding protein	GBSCOH1_RS07240	-	50S ribosomal protein L1	16*	388	41.24	37	2.09 x 10-6*
IR60	GBSCOH1_RS07305	-	manganese ABC transporter substrate-binding protein	GBSCOH1_RS07310	+	MarR family transcriptional regulator	5	163	30.67	5	0.0220
IR61	GBSCOH1_RS07395d,e	-	molecular chaperone	GBSCOH1_RS07400	-	branched-chain amino acid ABC transporter substrate-binding protein	11*	445	24.72	21	0.0047
IR62	GBSCOH1_RS07510d	-	branched-chain amino acid ABC transporter substrate-binding protein	GBSCOH1_RS07515	-	hypothetical protein	11*	154	71.43	42	4.92 x 10-7*
IR63	GBSCOH1_RS07710e	-	DNA-binding response regulator CovR	GBSCOH1_RS07715	-	DNA-binding protein	8	234	34.19	41	0.0023
IR64	GBSCOH1_RS07955	-	CBS domain-containing protein	GBSCOH1_RS07960e	+	3-hydroxybutyryl-CoA dehydrogenase	7	305	22.95	17	0.0304
IR65	GBSCOH1_RS08055	+	LacI family transcriptional regulator	GBSCOH1_RS08060	-	N utilization substance protein B homolog	3	83	36.14	2	0.0473
IR66	GBSCOH1_RS08135	-	30S ribosomal protein S6	GBSCOH1_RS08140	+	A/G-specific adenine glycosylase	19	1093	17.38	34	0.0117
IR67	GBSCOH1_RS08205	+	FMN-binding protein	GBSCOH1_RS08210	-	serine hydrolase	2	34	58.82	1	0.0432
IR68	GBSCOH1_RS08295	+	hypothetical protein	GBSCOH1_RS08300	+	cyclopropane-fatty-acyl-phospholipid synthase	7*	159	44.03	11	0.0010*
IR69	GBSCOH1_RS08330	+	30S ribosomal protein S14	GBSCOH1_RS08335	-	amino acid lyase	8	360	22.22	8	0.0254
IR70	GBSCOH1_RS08390	-	5'-nucleotidase, lipoprotein e(P4) family	GBSCOH1_RS08395	-	type I glyceraldehyde-3-phosphate dehydrogenase	6	208	28.85	6	0.0166
IR71	GBSCOH1_RS08545	-	glycine/betaine ABC transporter ATP-binding protein	GBSCOH1_RS08550	-	phosphoketolase	9	376	23.94	12	0.0120
IR72	GBSCOH1_RS08580d	-	PTS galactitol transporter subunit IIC	GBSCOH1_RS08585	-	dihydrofolate reductase	4	97	41.24	4	0.0152
IR73	GBSCOH1_RS08640	+	hypothetical protein	GBSCOH1_RS08645	-	adenylosuccinate synthetase	2	22	90.91	2	0.0195
IR74	GBSCOH1_RS08650	-	transcriptional regulator	GBSCOH1_RS08655	+	DNA-binding protein	8*	361	22.16	12	0.0258
IR75	GBSCOH1_RS08805	-	PTS mannose transporter subunit IIA	GBSCOH1_RS08810	+	gluconate 5-dehydrogenase	19*	277	68.59	51	8.14 x 10-11*
IR76	GBSCOH1_RS08825	+	bifunctional 2-keto-4-hydroxyglutarate aldolase/2-keto-3-deoxy-6-phosphogluconate aldolase	GBSCOH1_RS08830e	+	hypothetical protein	22*	1197	18.38	69	0.0039
IR77	GBSCOH1_RS08910	-	glucohydrolase	GBSCOH1_RS08915	-	sugar ABC transporter ATP-binding protein	7*	128	54.69	12	0.0003*
IR78	GBSCOH1_RS08955	-	galactose-6-phosphate isomerase	GBSCOH1_RS08960	-	hypothetical protein	7*	248	28.23	18	0.0113
IR79	GBSCOH1_RS08975	-	PTS galactose transporter subunit IIA	GBSCOH1_RS08980	+	DeoR family transcriptional regulator	7*	208	33.65	8	0.0046
IR80	GBSCOH1_RS08990	-	adhesion protein	GBSCOH1_RS08995	-	D-tyrosyl-tRNA(Tyr) deacylase	6	254	23.62	39	0.0384
IR81	GBSCOH1_RS09060	-	PTS mannose transporter subunit IIA	GBSCOH1_RS09065	-	alanine racemase	8	246	32.52	11	0.0031
IR82	GBSCOH1_RS09105	-	PTS glucose transporter subunit IIABC	GBSCOH1_RS09110	-	histidine kinase	6*	154	38.96	18	0.0042
IR83	GBSCOH1_RS09645e	-	Hypervirulent GBS adhesin HvgA	GBSCOH1_RS09650	-	preprotein translocase subunit SecE	10*	313	31.95	18	0.0011
IR84	GBSCOH1_RS09900	+	DNA-directed RNA polymerase sigma-70 factor	GBSCOH1_RS09905	+	hypothetical protein	5	201	24.88	6	0.0470
IR85	GBSCOH1_RS09960	-	ornithine carbamoyltransferase 1, catabolic	GBSCOH1_RS09965	+	sensor histidine kinase	4*	102	39.22	9	0.0179
aNumber of SNPs per kb.
bNumber of isolates polymorphic in relation to the COH1 reference sequence.
cP values obtained with the exact Poisson test. Those with an asterisk indicate P < 0.05 after multiple testing correction with a false discovery rate (FDR) of 10%.
dGene whose mutations were acquired upstream and that also exhibits a mutational bias within the coding sequence.
eCovR-repressed target (1).
* There is at least one homoplasic/convergent mutation.
References
1. Lamy MC, Zouine M, Fert J, Vergassola M, Couve E, Pellegrini E, Glaser P, Kunst F, Msadek T, Trieu-Cuot P, Poyart C. 2004. CovS/CovR of group B Streptococcus: a two-component global regulatory system involved in virulence. Mol Microbiol 54:1250-1268.
