# Supplementary material for: Parallel Evolution of Group B Streptococcus Hypervirulent Clonal Complex 17 Unveils New Pathoadaptive Mutations
Source: mSystems. 2017 Sep 5;2(5):e00074-17. doi: 10.1128/mSystems.00074-17 (PMC5585690; doi:10.1128/mSystems.00074-17)
Supplement: TABLE S5 [file sys005172132st9.xlsx]

## Sheet: Table S5
Table S5. Convergent mutations associated with disease.
Positiona	Locus	Product	Mutation	Effectb	Eventsc	Otherd
46757	GBSCOH1_RS00315	Zoocin A	C > T	Pro134Ser	2	12
449849	GBSCOH1_RS02505	Alpha-like surface protein Rib	C > T	Upstreame	2	13
594584	GBSCOH1_RS03240	PI-1 backbone protein	C > T	Upstreame	2	6
1020604	GBSCOH1_RS05180	Fibronectin-binding protein FbsA	A > T	Asp120Glu	2	13
1121025	GBSCOH1_RS05705	NeuD protein	T > C	Thr67Ala	2	7
1121393	GBSCOH1_RS05710	NeuC protein	T > G	Thr328Pro	2	6
1124067	GBSCOH1_RS05720	Capsular polysaccharide transporter CpsL	C > A	Trp270Cys	2	10
1131143	GBSCOH1_RS05755	Galactosyl transferase CpsE	C > T	Gly65Ser	2	17
1131970	GBSCOH1_RS05760	Tyrosine-protein kinase CpsD	G > A	Ala23Val	3	10
1539816	GBSCOH1_RS07705	Two-component sensor histidine kinase CovS	T > Gf	Glu337Ser	2	24
1539817	GBSCOH1_RS07705	Two-component sensor histidine kinase CovS	C > Af
aNucleotide position of the mutation in relation to the genome of strain COH1.
bResulting amino acid change.
cNumber of independent mutational events detected
dNumber of mutations additionally detected in the corresponding locus among all CC17 strains.
eThe mutation is located upstream the corresponding gene.
fSequential mutations acquired by the same isolates.
