# Supplementary material for: Parallel Evolution of Group B Streptococcus Hypervirulent Clonal Complex 17 Unveils New Pathoadaptive Mutations
Source: mSystems. 2017 Sep 5;2(5):e00074-17. doi: 10.1128/mSystems.00074-17 (PMC5585690; doi:10.1128/mSystems.00074-17)
Supplement: TABLE S6 [file sys005172132st10.xlsx]

## Sheet: Table S6
Table S6. Accessory genes associated with CC17.
Locusa	Genomeb	Product	CC17c	Otherd
GBSCOH1_RS01110	COH1	competence protein ComGF	3	0
GBSCOH1_RS06600	COH1	cell wall anchor Srr2	3	0
GBSCOH1_RS07810	COH1	hypothetical protein	3	0
GBSCOH1_RS07815	COH1	2-dehydropantoate 2-reductase	3	0
GBSCOH1_RS07820	COH1	hypothetical protein	3	0
GBSCOH1_RS07825	COH1	hypothetical protein	3	0
GBSCOH1_RS07830	COH1	hypothetical protein	3	0
GBSCOH1_RS10360	COH1	hypothetical protein	3	0
GBSCOH1_RS00390	COH1	hypothetical protein	3	1
GBSCOH1_RS00395	COH1	hypothetical protein	3	1
GBSCOH1_RS01540	COH1	GNAT family acetyltransferase	3	1
GBSCOH1_RS02400	COH1	hypothetical protein	3	1
GBSCOH1_RS05060	COH1	hypothetical protein	3	1
GBSCOH1_RS05065	COH1	hypothetical protein	3	1
GBSCOH1_RS05070	COH1	hypothetical protein	3	1
GBSCOH1_RS05075	COH1	hypothetical protein	3	1
GBSCOH1_RS05080	COH1	hypothetical protein	3	1
GBSCOH1_RS06090	COH1	group II intron reverse transcriptase/maturase	3	1
GBSCOH1_RS06555	COH1	glycosyl transferase family 8	3	1
GBSCOH1_RS06560	COH1	nucleotide sugar synthetase-like protein	3	1
GBSCOH1_RS06565	COH1	accessory Sec system glycosyltransferase GtfB	3	1
GBSCOH1_RS06570	COH1	accessory Sec system glycosyltransferase GtfA	3	1
GBSCOH1_RS06575	COH1	accessory Sec system translocase SecA2	3	1
GBSCOH1_RS06580	COH1	accessory Sec system protein Asp3	3	1
GBSCOH1_RS06585	COH1	accessory Sec system protein Asp2	3	1
GBSCOH1_RS06590	COH1	accessory Sec system protein Asp1	3	1
GBSCOH1_RS06595	COH1	accessory Sec system protein translocase subunit SecY2	3	1
GBSCOH1_RS06920	COH1	hypothetical protein	3	1
GBSCOH1_RS06980	COH1	peptidase	3	1
GBSCOH1_RS06985	COH1	peptidase	3	1
GBSCOH1_RS09080	COH1	hypothetical protein	3	1
GBSCOH1_RS02505	COH1	surface protein Rib	3	2
GBSCOH1_RS06105	COH1	hypothetical protein	3	2
GBSCOH1_RS06110	COH1	hypothetical protein	3	2
GBSCOH1_RS09440	COH1	hypothetical protein	3	2
GBSCOH1_RS08455	COH1	hypothetical protein	3	3
GBSCOH1_RS09630	COH1	hypothetical protein	3	4
GBSCOH1_RS09635	COH1	hypothetical protein	3	4
GBSCOH1_RS00680	COH1	hypothetical protein	3	5
GBSCOH1_RS02520	COH1	lipoprotein	3	5
GBSCOH1_RS05740	COH1	capsule biosynthesis protein CapK	3	5
GBSCOH1_RS00685	COH1	hypothetical protein	3	6
GBSCOH1_RS00690	COH1	hypothetical protein	3	6
GBSCOH1_RS02510	COH1	DNA-damage-inducible protein J	3	6
GBSCOH1_RS02515	COH1	hypothetical protein	3	6
GBSCOH1_RS05085	COH1	hypothetical protein	3	6
GBSCOH1_RS05090	COH1	hypothetical protein	3	6
GBSCOH1_RS05745	COH1	beta-1,4-galactosyltransferase CpsG	3	6
GBSCOH1_RS02575	COH1	hypothetical protein	3	7
GBSCOH1_RS09435	COH1	hypothetical protein	3	7
GBSCOH1_RS01295	COH1	hypothetical protein	3	8
GBSCOH1_RS06765	COH1	hypothetical protein	3	8
BM110_02059	BM110	Exported signaling peptide, YydF/SAG_2028 family protein	2	0
BM110_02060	BM110	SREBP site 2 protease family protein	2	0
BM110_02061	BM110	radical SAM domain protein protein	2	0
BM110_02106	BM110	hypervirulent GBS adhesin HvgA	2	0
GBSCOH1_RS01340	COH1	integrase	2	0
GBSCOH1_RS01345	COH1	transcriptional regulator	2	0
GBSCOH1_RS01350	COH1	hypothetical protein	2	0
GBSCOH1_RS01355	COH1	hypothetical protein	2	0
GBSCOH1_RS01360	COH1	hypothetical protein	2	0
GBSCOH1_RS01365	COH1	hypothetical protein	2	0
GBSCOH1_RS01370	COH1	hypothetical protein	2	0
GBSCOH1_RS01375	COH1	type II restriction-modification system modification subunit	2	0
GBSCOH1_RS01380	COH1	restriction endonuclease	2	0
GBSCOH1_RS01385	COH1	hypothetical protein	2	0
GBSCOH1_RS01390	COH1	ATP-dependent DNA helicase RecG	2	0
GBSCOH1_RS04690	COH1	hypothetical protein	2	0
GBSCOH1_RS04695	COH1	hypothetical protein	2	0
GBSCOH1_RS04700	COH1	hypothetical protein	2	0
GBSCOH1_RS04705	COH1	cell division protein FtsK	2	0
GBSCOH1_RS04710	COH1	Cro/Cl family transcriptional regulator	2	0
GBSCOH1_RS04715	COH1	hypothetical protein	2	0
GBSCOH1_RS04725	COH1	hypothetical protein	2	0
GBSCOH1_RS04730	COH1	antirestriction protein ArdA	2	0
GBSCOH1_RS04735	COH1	hypothetical protein	2	0
GBSCOH1_RS04740	COH1	membrane protein	2	0
GBSCOH1_RS04745	COH1	ATP/GTP-binding protein	2	0
GBSCOH1_RS04750	COH1	membrane protein	2	0
GBSCOH1_RS04760	COH1	hypothetical protein	2	0
GBSCOH1_RS04770	COH1	transcriptional regulator	2	0
GBSCOH1_RS04775	COH1	DNA-directed RNA polymerase sigma-70 factor	2	0
GBSCOH1_RS04780	COH1	hypothetical protein	2	0
GBSCOH1_RS04785	COH1	hypothetical protein	2	0
GBSCOH1_RS04790	COH1	integrase	2	0
GBSCOH1_RS06135	COH1	integrase	2	0
GBSCOH1_RS06140	COH1	hypothetical protein	2	0
GBSCOH1_RS06145	COH1	hypothetical protein	2	0
GBSCOH1_RS06150	COH1	cell division protein FtsK	2	0
GBSCOH1_RS06155	COH1	hypothetical protein	2	0
GBSCOH1_RS06160	COH1	hypothetical protein	2	0
GBSCOH1_RS06165	COH1	serine/threonine protein kinase	2	0
GBSCOH1_RS06170	COH1	type II restriction endonuclease Eco47II	2	0
GBSCOH1_RS06175	COH1	DNA (cytosine-5-)-methyltransferase	2	0
GBSCOH1_RS09215	COH1	cell wall anchor	2	1
GBSCOH1_RS09285	COH1	hypothetical protein	2	1
GBSCOH1_RS09290	COH1	transporter	2	1
GBSCOH1_RS09295	COH1	transcriptional regulator	2	1
GBSCOH1_RS09300	COH1	hypothetical protein	2	1
GBSCOH1_RS10070	COH1	hypothetical protein	2	1
BM110_02040	BM110	hypothetical protein	2	2
BM110_02045	BM110	hypothetical protein	2	2
BM110_02046	BM110	transcriptional regulator, Cro /CI family	2	2
BM110_02047	BM110	transcriptional regulator, Cro /CI family	2	2
BM110_02049	BM110	lipoprotein, putative	2	2
BM110_02052	BM110	CAMP factor	2	2
BSA_RS01445	09mas018883	virulence factor EsxA	1	27
BSA_RS01455	09mas018883	hypothetical protein	1	27
BSA_RS01465	09mas018883	hypothetical protein	1	27
BSA_RS01290	09mas018883	lipoprotein	0	21
BSA_RS11115	09mas018883	Predicted cell-wall-anchored protein SasA (LPXTG motif)	0	21
BSA_RS05465	09mas018883	virulence factor EsxA	0	26
BSA_RS07550	09mas018883	accessory Sec system protein translocase subunit SecY2	0	26
BSA_RS07555	09mas018883	glycosyl transferase family 8	0	26
BSA_RS07560	09mas018883	glycosyl transferase family 2	0	26
BSA_RS07565	09mas018883	glycosyl transferase family 8	0	26
BSA_RS07570	09mas018883	glycosyl transferase	0	26
BSA_RS07535	09mas018883	accessory Sec system protein Asp3	0	27
BSA_RS07540	09mas018883	accessory Sec system protein Asp2	0	27
BSA_RS07545	09mas018883	accessory Sec system protein Asp1	0	27
BSA_RS07575	09mas018883	glycosyl transferase	0	27
BSA_RS07580	09mas018883	beta-1,6-galactofuranosyltransferase	0	27
BSA_RS07465	09mas018883	hypothetical protein	0	28
BSA_RS07520	09mas018883	accessory Sec system glycosylation chaperone GtfB	0	28
BSA_RS07525	09mas018883	accessory Sec system glycosyltransferase GtfA	0	28
BSA_RS07530	09mas018883	accessory Sec system translocase SecA2	0	28
BSA_RS07595	09mas018883	hypothetical protein	0	28
V193_02275	138P	phosphorylase	0	28
BSA_RS05120	09mas018883	hypothetical protein	0	29
aLocus name based on the RefSeq annotation.
bRefSeq genome used to annotate the corresponding locus.
cNumber of CC17 genomes, out of the three analysed, in which the gene is present.
dNumber of non-CC17 genomes, out of the 29 analysed, in which the gene is present.
